# Supplementary material for: Rainfall and Temperature Influences on Childhood Diarrhea and the Effect Modification Role of Water and Sanitation Conditions: A Systematic Review and Meta-Analysis
Source: Int J Environ Res Public Health. 2024 Jun 24;21(7):823. doi: 10.3390/ijerph21070823 (PMC11276699; doi:10.3390/ijerph21070823)
Supplement: Supplementary file 1 [file ijerph-21-00823-s001.zip]

Archive with 2 entries (2 files):
- ijerph-2952501 - Supplementary Material ( Figures).docx-revised.pdf
- ijerph-2952501 - Supplementary-Excel-file.xlsx-revised (1).xlsx
