# Supplementary material for: Rainfall and Temperature Influences on Childhood Diarrhea and the Effect Modification Role of Water and Sanitation Conditions: A Systematic Review and Meta-Analysis
Source: Int J Environ Res Public Health. 2024 Jun 24;21(7):823. doi: 10.3390/ijerph21070823 (PMC11276699; doi:10.3390/ijerph21070823)
Supplement: Supplementary file 1 [file ijerph-21-00823-s001.zip › ijerph-2952501 - Supplementary-Excel-file.xlsx-revised (1).xlsx]

## Sheet: Table S1
	Table S1: Search strategies used to retrieve relevant records for systematic review and meta-analysis
	Name of database: PubMed															Name of database: Scopus																										Type of database: Science direct
S.N	Search terms	Search strategies (combined search terms by the boolean operators)								Period searched		First round searched		Final round searched	PubMed-spefic filters used in the search	Search terms							Search strategies (combined search terms by the boolean operators)									Period searched	First round searched		Final round searched	Scopus-specific filters used in the search						Search terms
1	Main comprehensive search terms "rain*", "precipatation", "temperature", "water quality", "sanitation", "diarrhea", "diarrhoea" and "child"	(((((((Rain*) OR (Precipitation)) OR (temperature)) AND ("water quality")) OR (sanitation)) AND (diarrhoea)) OR (diarrhea)) AND (child*)								January 2006–December 2023		On January 03/2024		On January 08/2024	Filters such as result by year, text availability, article attribute, article type, publication date, additional filters, and reset filters were reviewed. Then, appropriate options were clicked on, and relevant articles were downloaded.	Main comprehensive search terms "rain*", "precipatation", "temperature", "water quality", "sanitation", "diarrhea", "diarrhoea" and "child"							Rain*OR precipitation OR temperature AND "water quality" OR sanitation AND diarrhea OR diarrhoea AND child*									January 2006–December 2023	On January 04/2024		On January 08/2024	Filters such as publication year, published language, subject area, document type, and source type were reviewed. Then, appropriate options were clicked on, and relevant articles were downloaded.						Main search strategy that combined all search terms	Second search by combining search terms using 'OR'	Second search by combining search terms using 'OR'	Second search by combining search terms using 'OR'	Second search by combining search terms using 'OR'	Second search by combining search terms using 'OR'	Second search by combining search terms using 'OR'	Second search by combining search terms using 'OR'
2	Alternative search that combined search terms	((((((Rain* OR precipitation) AND (temperature)) AND ("water quality")) AND (sanitation)) AND (diarrhea)) OR (diarrhoea)) AND (child*)								January 2006–December 2023		On January 03/2024		On January 08/2024	The same approach applied above was used	Alternative search that combined search terms							Rain* OR precipitation AND temperature AND "water quality" AND sanitation AND diarrhea OR diarrhoea AND child*									January 2006–December 2023	On January 04/2024		On January 08/2024	The same approach applied above was used						Alternative search strategy combining search terms
3	Alternative search including a term "WASH"	(((((Rain*) OR (temperature)) AND (WASH)) AND (diarrhea)) OR (diarrhoea)) AND (child*)								January 2006–December 2023		On January 03/2024		On January 08/2024	The same approach applied above was used	Alternative search including a term "WASH"							Rain* OR temperature AND WASH AND diarrhea OR diarrhoea AND child*									January 2006–December 2023	On January 04/2024		On January 08/2024	The same approach applied above was used						Alternative search containing "WASH", rainfall," "temperature" and "childhood diarrhea" terms
4	Additional search including terms "Precipitation" and "rainfall"	((((Precipitation) OR (rain*)) AND (diarrhea)) OR (diarrhoea)) AND (child*)								January 2006–December 2023		On January 03/2024		On January 08/2024	The same approach applied above was used	Additional search including terms "Precipitation" and "rainfall"							Precipitation OR rain* AND diarrhea OR diarrhoea AND child*									January 2006–December 2023	On January 04/2024		On January 08/2024	The same approach applied above was used						Additional search using terms such as "rainfall", precipitation and "under-five diarrhea"
5	Additional search including terms "Precipitation", "rainfall" and "sanitation"	Precipitation OR rain* AND diarrhea OR diarrhoea AND child* AND sanitation								January 2006–December 2023		On January 03/2024		On January 08/2024	The same approach applied above was used	Additional search including terms "Precipitation", "rainfall" and "sanitation"							Precipitation OR Rain* AND diarrhea OR diarrhoea AND child* AND sanitation									January 2006–December 2023	On January 04/2024		On January 08/2024	The same approach applied above was used						Additional search using terms such as "rainfall", "precipitation", "sanitation" and "under-five diarrhea"
6	Additional search including terms "precipation", "rainfall" and "water quality"	(((((Precipitation) OR (rain*)) AND diarrhea)) OR (diarrhoea)) AND (child")) AND ("water quality")								January 2006–December 2023		On January 03/2024		On January 08/2024	The same approach applied above was used	Additional search including terms "precipation", "rainfall" and "water quality"							Rain* AND diarrhea OR diarrhea AND child* AND "quality water’’ OR ‘‘safe water’’ OR "improved water"									January 2006–December 2023	On January 04/2024		On January 08/2024	The same approach applied above was used						Additional search using terms "rainfall", "drinking water quality" and "under-five diarrhea"	Additional search for rainfall and water quality terms	Additional search for rainfall and water quality terms	Additional search for rainfall and water quality terms	Additional search for rainfall and water quality terms	Additional search for rainfall and water quality terms	Additional search for rainfall and water quality terms	Additional search for rainfall and water quality terms
7	Additional search including terms "rainfall", "water supply," "water quality" ,"safe water", "improved water" and "sanitation"	(((((((Rain*) AND (diarrhea)) OR (diarrhoea)) AND (child*)) AND ('water supply')) OR ('water quality')) OR ('safe water')) OR ('improved water')								January 2006–December 2023		On January 03/2024		On January 08/2024	The same approach applied above was used	Additional search including terms "rainfall", "water supply," "water quality" ,"safe water", "improved water" and "sanitation"							(((((((Rain*) AND (diarrhea)) OR (diarrhoea)) AND (child*)) AND ('water supply')) OR ('water quality')) OR ('safe water')) OR ('improved water')									January 2006–December 2023	On January 04/2024		On January 08/2024	The same approach applied above was used						Additional search using terms "rainfall", "drinking water condition," and "sanitation" and"under-five diarrhea"	Additonal search for rainfall, water quality and sanitation	Additonal search for rainfall, water quality and sanitation	Additonal search for rainfall, water quality and sanitation	Additonal search for rainfall, water quality and sanitation	Additonal search for rainfall, water quality and sanitation	Additonal search for rainfall, water quality and sanitation	Additonal search for rainfall, water quality and sanitation
8	Additional search including terms "rainfall" , "water supply" and "sanitation"	(((((Rain*) AND (diarrhea)) OR (diarrhoea)) AND (child*)) AND ('water supply')) AND (sanitation) 26								January 2006–December 2023		On January 03/2024		On January 08/2024	The same approach applied above was used	Additional search including terms "rainfall" , "water supply" and "sanitation"							(((((Rain*) AND (diarrhea)) OR (diarrhoea)) AND (child*)) AND ('water supply')) AND (sanitation) 26									January 2006–December 2023	On January 04/2024		On January 08/2024	The same approach applied above was used						Additional search for the terms "temperature" and "diarrhea"
9	Additional search including terms "temperature" and "sanitation"	((((Temperature) AND (diarrhea)) OR (diarrhoea)) AND (child*)) AND (sanitation) 71								January 2006–December 2023		On January 03/2024		On January 08/2024	The same approach applied above was used	Additional search including terms "temperature" and "sanitation"							((((Temperature) AND (diarrhea)) OR (diarrhoea)) AND (child*)) AND (sanitation) 71									January 2006–December 2023	On January 04/2024		On January 08/2024	The same approach applied above was used						Additional search using terms "temperature" and "under-five diarrhea"
10	Additional search including terms "temperature", "water supply", "safe water", "improved water" and "water quality"	(((((((temperature) AND (diarrhea)) OR (diarrhoea)) AND (child*)) OR ('water supply')) OR ('safe water')) OR ('improved water')) OR ('water qaulity')								January 2006–December 2023		On January 03/2024		On January 08/2024	The same approach applied above was used	Additional search including terms "temperature", "water supply", "safe water", "improved water" and "water quality"							(((((((temperature) AND (diarrhea)) OR (diarrhoea)) AND (child*)) OR ('water supply')) OR ('safe water')) OR ('improved water')) OR ('water qaulity')									January 2006–December 2023	On January 04/2024		On January 08/2024	The same approach applied above was used						Additional search using terms "temperature" and "drinking water condition" and "childhood diarrhea"	Additional search for terms temperature and water quality	Additional search for terms temperature and water quality	Additional search for terms temperature and water quality	Additional search for terms temperature and water quality	Additional search for terms temperature and water quality	Additional search for terms temperature and water quality	Additional search for terms temperature and water quality
11	Additional search including terms "temperature", "water supply" and sanitation"	(((((temperature) AND (diarrhea)) OR (diarrhoea)) AND (child*)) AND ('water supply')) AND (sanitation)								January 2006–December 2023		On January 03/2024		On January 08/2024	The same approach applied above was used	Additional search including terms "temperature", "water supply" and sanitation"							(((((temperature) AND (diarrhea)) OR (diarrhoea)) AND (child*)) AND ('water supply')) AND (sanitation)									January 2006–December 2023	On January 04/2024		On January 08/2024	The same approach applied above was used						Additional search using terms "temperature", sanitation," and "water quality" and "childhood diarrhea"	Additional search for terms temperature, sanitation and water quality	Additional search for terms temperature, sanitation and water quality	Additional search for terms temperature, sanitation and water quality	Additional search for terms temperature, sanitation and water quality	Additional search for terms temperature, sanitation and water quality	Additional search for terms temperature, sanitation and water quality	Additional search for terms temperature, sanitation and water quality
12	Additional search including a term "climate variability"	((('climate variability') AND (diarrhea)) AND (diarrhoea)) AND (child*)								January 2006–December 2023		On January 03/2024		On January 08/2024	The same approach applied above was used	Additional search including a term "climate variability"							((('climate variability') AND (diarrhea)) AND (diarrhoea)) AND (child*)									January 2006–December 2023	On January 04/2024		On January 08/2024	The same approach applied above was used						Additional search using terms " climate variability" and "childhood diarrhea"
13	Additional search including terms "climate change" and "under-five children"	((('climate change') AND (diarrhea)) OR (diarrhoea)) AND ('under-five children')								January 2006–December 2023		On January 03/2024		On January 08/2024	The same approach applied above was used	Additional search including terms "climate change" and "under-five children"							((('climate change') AND (diarrhea)) OR (diarrhoea)) AND ('under-five children')									January 2006–December 2023	On January 04/2024		On January 08/2024	The same approach applied above was used						Additional search using terms such as "climate change"and "under-five diarrhea"
[truncated: 29 more columns]

## Sheet: Table S2
		Table S2: Risk of bias assessment for each included study using the the Navigation Guide - Woodruff (2014) tool
		Risk of Bias Domains
S.N	Study ID	Sample representativeness to target population (selection bias)	Blinding	Exposure assessment	Outcome assessment	Confounding	Incomplete outcome data	Selective outcome reporting	Conflict of interest	Other sources of bias
1	Alemayehu B, 2020	N/A	N/A	Low risk	Low risk	Low risk	N/A	Low risk	Low risk	High risk of bias
2	Andhikaputra G, 2023	Low risk	Low risk	Low risk	Low risk	Low risk	Low risk	Low risk	Low risk	High risk of bias
3	Atchison. J.C, 2010	Low risk	N/A	Low risk	Low risk	Low risk	N/A	Low risk	Probabiliy low risk of bias	High risk of bias
4	Azage M, 2015	Low risk	N/A	Low risk	Low risk	Low risk	Low risk	Low risk	Low risk	Probabily high risk of bias
5	Bhandari D, 2020	Low risk	N/A	Low risk	Low risk	Low risk	High risk of bias	Low risk	Low risk	Low risk
6	Bhavnani D, 2014	Low risk	Low risk	Low risk	Low risk	Low risk	Low risk	Low risk	Low risk	Low risk
7	Bush. F K, 2014	N/A	Low risk	Low risk	Low risk	Low risk	N/A	Low risk	Probabiliy low risk of bias	Probabily high risk of bias
8	Berendes. M, 2019	Low risk	Low risk	Low risk	Low risk	Low risk	Low risk	Low risk	Low risk	Low risk
9	D’souza. R. M, 2008	Low risk	N/A	Low risk	Low risk	Low risk	Low risk	Low risk	Low risk	High risk of bias
9	Delahoy J. M, 2021	Low risk	N/A	Low risk	Low risk	Low risk	Low risk	Low risk	Low risk	High risk of bias
10	Dharmayanti I, 2022	N/A	N/A	Low risk	Low risk	Low risk	N/A	Low risk	Low risk	High risk of bias
11	Dhimal M, 2016	Low risk	N/A	Low risk	Low risk	Low risk	Low risk	Low risk	Probabiliy low risk of bias	Probabily high risk of bias
12	Dhimal M, 2022	Low risk	Low risk	Low risk	Low risk	Low risk	Low risk	Low risk	Low risk	Low risk
13	Dinku M, 2022	Low risk	Low risk	Low risk	Low risk	Low risk	Low risk	Low risk	Low risk	Low risk
14	Gleason JA, 2017	Low risk	Low risk	Low risk	Low risk	Low risk	Low risk	Low risk	Low risk	Low risk
15	Hao Q, 2021	Low risk	N/A	Low risk	Low risk	Low risk	N/A	Low risk	Low risk	Low risk
16	Hao Y, 2019	Low risk	N/A	Low risk	Low risk	Low risk	Low risk	Low risk	Low risk	Probabily high risk of bias
17	Hashizume M, 2007	Low risk	N/A	Low risk	Low risk	Low risk	Low risk	Low risk	Low risk	Low risk
18	Hashizume M, 2008	Low risk	N/A	Low risk	Low risk	Low risk	Low risk	Low risk	Low risk	Low risk
19	Huang N, 2021	Low risk	N/A	Low risk	Low risk	Low risk	Probabily low risk of bias	Low risk	Low risk	Low risk
20	Jagai.S J, 2015	Low risk	N/A	Low risk	Low risk	Low risk	N/A	Low risk	Low risk	Low risk
21	Kemajou K, 2022	N/A	Probabibly	Low risk	Low risk	Low risk	N/A	Low risk	Low risk	High risk of bias
22	Lai H, 2020	Low risk	Low risk	Low risk	Low risk	Low risk	Low risk	Low risk	Low risk	Low risk
23	Lee Suk H, 2017	Low risk	N/A	Low risk	Low risk	Low risk	Low risk	Low risk	Low risk	Probabily high risk of bias
24	Ma Y, 2021	Low risk	N/A	Low risk	Low risk	Low risk	Low risk	Low risk	Low risk	Probabily high risk of bias
25	Masinaei M, 2021	Low risk	N/A	Low risk	Low risk	Low risk	Probabily low risk of bias	Low risk	Low risk	High risk of bias
26	Mertens A, 2019	Low risk	Low risk	Low risk	Low risk	Low risk	Low risk	Low risk	Low risk	High risk of bias
27	Morral-Puigmal C, 2018	Low risk	N/A	Low risk	Low risk	Low risk	Low risk	Low risk	Low risk	Probabily high risk of bias
28	Musengimana G, 2016	Low risk	Low risk	Low risk	Low risk	Low risk	Low risk	Low risk	Low risk	High risk of bias
29	Phung D, 2015	Low risk	N/A	Low risk	Low risk	Low risk	Low risk	Low risk	Low risk	Probabily low risk of bias
30	Rahaman MD, 2023	N/A	N/A	Low risk	Low risk	Low risk	N/A	Low risk	Low risk	High risk of bias
31	Thiam S, 2017	N/A	N/A	Low risk	Low risk	Low risk	Low risk	Low risk	Low risk	Low risk
32	Wang p, 2018	N/A	N/A	Low risk	Low risk	Low risk	N/A	Low risk	Low risk	High risk of bias
33	Wang p, 2018	N/A	N/A	Low risk	Low risk	Low risk	N/A	Low risk	Low risk	High risk of bias
34	Wu . J, 2014	Low risk	N/A	Low risk	Low risk	Low risk	N/A	Low risk	Low risk	Probabily high risk of bias
35	Xu Z, 2013	N/A	N/A	Probabily low risk of bias	Low risk	Low risk	Low risk	Low risk	Low risk	Probabily high risk of bias
36	Xu Z, 2014	N/A	N/A	Low risk	Low risk	Low risk	Low risk	Low risk	Low risk	Low risk

## Sheet: Table S3
		Table S3: GRADE approach:Summary of Findings Table
S.N	Outcomes	No of studies	Risk of bias	Inconsistency	Indirectness	Imprecision	Publication bias	Dose-response gradient	Direction of residual plausible confounding and bias	Magnitude of the effect	Oveall quality of evidence
1	Association between temperature and Childhoood diarrhea	Studies included=29	Not serious	Serious	Not serious	Not serieous	Serious	Upgrade by+1	Updrade by +1	Downgrade by-1	High
2	Association between rainfall and Childhoood diarrhea	Studies included,=21	Not serious	Serious	Not serious	Not serieous	Serious	Upgrade by+1	Updrade by +1	Downgrade by-1	High
3	The influence of water and sanitation conditions on the association between rainfall and temperature on childhood diarrhea	Studies included,=8	Not serious	Not serious	Not serious	Not serieous	Serious	Upgrade by+1	Updrade by +1	Downgrade by-1	Moderate

## Sheet: Table S4
	Table S4: Selected studies with main characteristics conducted on the association of rainfall, temperature, water, and sanitation factors on childhood diarrhea.
S.N	First author, year	Study Country	Study conducted at :- Urban, Rural or both	Study data taken from -----	Study population (group)	Study Design	Study Period	Study Outcome	Number of diarrheal cases	Climate factors assessed-(Rainfall or temperature or both)	WASH factors assessed	Other factors (climate, socio-demographic, environmental or behavoral)	Outcome variable defination	Author's Operational defination of factors	Climate type ( in a study areas)	Season type	Cut off point of temeprature	Cut off point for rainfall	Source of drinking water	Measure of frequency	Total study duration in year	Statistical Analyzed Model	Association type: short term, sesonal, long term or both	Lag considered	Lag unit	Lag value	Scale of measurement	Incidence Rate Ratio IRR)	Level of confidence intervals in percent	Temperature cause-diarrhea effect estimates	Temp-diarrhea assocation	Temperature-diarrhea effect estimate change due to effect modificators	Rainfall cause-diarrhea effect estimates	Rainfall-diarrhea assocaition	Rainfall-diarrhea effect estimate change due to effect modificators	Effect estimates due to WASH factors	Effect estimates due to climate and other factors	Main finding of the study	Covariates adjusted during analysis	Publication Year	Study country-by Region	Countrycategory- by income economy	Log of IRR-temp	SE of log(IRR)-temp	variance	Log(IRR)-rain	SE of log(IRR)-rain	Variance	Log IRR WASH conditions*temp
1	Alemayehu B, 2020	Bench Maji, Ethiopia	Rural & urban	Health department	Under-five age children	A retrospective time series study	2010 - 2017	Diarrhea	22515	Rainfall, Temperature (mean)	Not assessed	Not assesed	Diarrhea was identified as three or more liquid stool per day, or more frequently than normal for expected U5-children that were offed treatment during visiting health facilities at admission and outpatient departments	Monthly average temperature in degrees Celsius (°C) and rainfall in millimeters (mm) of the respective years (2010–2017) were obtained from National Meteorological Agency of Jimma branch.	Not clearly stated	Short rainy sason (March to April), dry season (October to February), and long rainy season (June to September)	Not stated	Not stated	Not stated	Monthly	8 years	A negative binomial regression model	Monthly assocaition & yearly trend	None	None	None	Incedence Rate Ratio (IRR)	Approximated to IRR	0.95	1.166 (1.1644, 1.1688)	Positive association	Not assessed	1.002 (1.001, 1.002)	Positive association	Not assessed	Not assessed	Not assessed	Both temeperature and rainfall had significant positive associations with U5 diarrhea.	Not adjusted for pontential risk factors	2020	Sub-saharan Africa	Low income	0.154	0.001	0.0000	0.002	0.001	0.0000	None
2	Andhikaputra G, 2023	Taiwan	Rural & Urban	National Health Insurance database-Minsttry of health and welfare	under-five age children	Secondary data source	2004-2015	Diarrhea	10613	Precipitation (mean), Temperature	Surface water storage (SWS)	Not assesed	This study used the ninth and 10th revisions of the International Classification of Diseases (ICD-9 and ICD-10) codes to identify diarrheal disease cases	Weather data were aggregated from hourly resolution to monthly resolution for the analysis to match the temporal resolution of the outcome measures.	Tropical cylone	The seasons in Taiwan are classified into 5: Winter (December-January), spring (March-April), mei-yu (East Asian rainy season; May-June), typhoon (July-August), and autumn (September November)	Mean monthly temperature 23.24°C	Mean monthly rainfall 178.24 mm	Not cleary stated	Monthly	2 years	Multivariate generalized estimating equation (GEE) model	Long-term anomalis assocaition	Lag1-2	Month	2	Incidence rate ratio (IRR)	Approximated to IRR	0.95	1.03 ( 1.01, 1.07)	Positive association	The risk of all-cause infectious diarrhea was significantly associated with average temperature anomalies in the population aged under 5 years	Not significantly associated with	Neutral	Not assessed	Not assessed	1.27 (1.14, 1.42)	The findings showed that temperature and SWS were significantly associated with an increased risk of diarrhea, whereas precipatation was not.	Seasonality, Lunar New and Population statistics (as offset variable ) were considered in the model Year events	2023	East Asia & Pacific	Upper-middle income	0.03	0.01	0.0001	None	None	None	None
3	Atchison .C.J, 2010	Great Britian & Netherlands	Urban	Medical microbiology laboratories & Health Protection Scotland and the National Institute for Public Health and the Environment (RIVM)	under-five age children	Facility-based surveillance study	1993–2007	Rota virus diarrhea	Not clearly specified	Rainfall, Temperature	Not assessed	Relative humidity	Weekly counts of laboratory-confirmed rotavirus infections between 1993 and 2007, based on illness onset date of the under-five individual from whom the specimen was llected	Average weekly temperatures over lags of 0–4 weeks	Not stated	Winter (December, January and February), spring (March, April and May), summer (June, July and August) and autumn (September, October and November).	Threshold of 5°C	Not specfied	Not specified	Weekly	6 years	Meta-analysis using fixed effect models	Short-term association	Lags 0–4	Week	0-4	Relative Risk (RR)	Approximated to IRR	0.95	0.87 (0.85, 0.89)	Positive association	Not assessed	weak and inconsistent association	Neutral	Not assessed	Not assessed	Relative humidity	A rise in ambient temperature was associated with a reduction in the number of reported rotavirus infections	Controlling for trend, seasonality, public holidays, relative humidity and rainfal	2010	Europe & Central Asia	High income	-0.139	0.011	0.0001	None	None	None	None
4	Azage M, 2015	Awi, West & East Gojjam, Ethiopia	Rural & urban	HMIS-district health offices	Under-five age children	A retrospective time seires study	July, 2013 - June, 2015	Diarrhea	217734	Rainfall (mean), Temperature (mean)	Not assessed	Relative humidity	Author used the WHO definition to record diarrhea case as " the passage of loose or watery stools at least three times in a 24-hour period	Monthly data of rainfall, temperature and relative humidit were obtained from Satellite data (NOAA).	Not stated	Dry, pre-rain and long rainy season	Monthly average mean temperature of 18.0˚C as a reference	Monthly average mean rainfall (158.3 mm) as a reference	Not stated	Monthly	2 years	Multivariable negative binomial regression	Short-term association(nonth, Seasonal patterns	Lag 0-2	Month	0-2	Incedence rate ratio (IRR)	Approximated to IRR	0.95	1.019 (1.0034, 1.0347)	Positive association	Confounding effect between explanatory variables and outcome variable was controled in final model	1.0004 (1.0001, 1.0007)	Positive association	Not assessed	Not assessed	Relative humidity, IRR = 0.3915(0.2721, 0.5631)	Monthly average temperature and monthly average rainfall were positively associated with the rate of CDD, whereas the relative humidity was negatively associated with the rate of CDD.	Not clearly stated	2015	Sub-Saharan Africa	Low income	0.019	0.008	0.0001	0.0004	0.0002	1e-05	None
5	Berendes. M, 2019	Vellore, India	Urban	Community	Under-five age children	Cohort study	Mar, 2010 – Feb, 2012	Infectious diarrhea	3754	Rainfall (total)	Not stated	Houssehold socio-economic status	Dirrhea was indentifed by test stoo for diarrhea causing pathoens	Rainfall was a total rainfall over a month	Not clearly stated	Dry season (January – May), a southwest monsoon (June – September), and a northeast monsoon (October – December	Not stated	Not clear stated	Not stated	Monthly	2 years	Multivariable regression models	Short-term association	None	None	None	Odds Ratio (OR)	Approximated to IRR	0.95	Not assesd	Not assesd	Not assessed	1.04 (1.00, 1.08)	Positive association	Open drainage was the main factor	Not assesses	Not significant	Children in areas susceptible to open drain flooding had increased odds of enteric infection as rainfall increased.	Adusted for temperature and socio-economic factors	2015	South Asia	Lower-middle income	Not assessed	Not assessed	Not assessed	Not assessed	Not assessed	Not assessed	None
6	Bhandari D, 2020	Kathmandu, Nepal	Urban	Health Management Information System (HMIS), Department of Health Services (DoHS), Ministry of Health and Population, Nepal.	Under-five age children	A retrospective time series study	2003-2013	Infectious diarrhea	219,774	Rainfall (mean), Temperature (mean of maximum temp )	Not assessed	Not assessesd	Diarrhoea case was operationalized as the passage of three or more liquid stools per day (or more frequent passage than is normal for the individual), as a result of an infection in the intestinal tract caused by bacterial, parasitic or viral organisms by the Department of Health Services in 2014.	Monthly means for maximum and minimum temperature, relative humidity and rainfall were calculated from daily records	warm temperate zone characterised by a subtropical highland climate	Hot and dry summer and dry season with low rain	1°C increase in maximum temperature above the monthly average recorded within that month (mean 26.33°C )	Every 10 mm increase in rainfall above the monthly cumulative value recorded within that month (average 149.94 mm)	Not clearly stated	Monthly	10 years	A quasi Poisson generalised linear equation with distributed lag linear model	Short-term ssociation (monthly), future impact projection	Lag 1	Month	1	Relative Risk (RR)	Approximated to IRR	0.95	1.084 (1.02, 1.14)	Positive association	Not assessed	1.009 (1.004, 1.015)	Positive association	Not assessed	Not assessed	Not assessed	There exists a significant association (p < 0.05) between childhood diarrhoea and an increase in maximum temperature and rainfall in Kathmandu, Nepal	Adjusted for seasonality, long term variation and the effect of relative humidity	2020	South Asia	Lower middle income	0.081	0.031	0.0010	0.009	0.003	0.0000	None
7	Bhavnani D, 2014	Borbo area, Ecuador	Urban	Community	under-five age children	Serial case-control study design	Dec, 2008- May, 2009	Diarrhea	155	Rainfall (mean)	Unimproved sanitations	Household socio-economic factors	Diarrhea was defined as any household with at least one case of diarrhea in the 15-day case-control period. Controls were defined as all noncase households in the cohort	Rainfall was summarized as the number of days of extreme rainfall. Extreme rainfall days were those days exceeding the 90th percentile of the observed daily rainfall totals (a threshold selected based on previous studies). Hygiene was scored based on a set of observations of household cleanlines.	Not stated	Typical rainy season	Not stated	90th percentile of the daily rainfall distribution (> 18 mm)	Piped water, well and river water sources	Monthly	1/2 year	Logistic regression model(final multivariable model 4)	Short-term association	Lag 1-5	Day	5	Odds Ratio (OR)	Approximated to IRR	0.95	Not assessed	Not assessed	Not assessed	0.88 [0.77, 1.01]	Negative association	There was a change in effect size due to un improved sanitary status with, 1.44(0.41, 0.50)	Extrem rainfall would clean un improved sanitary toilets and then couldreduce diarrhea occurance	Soci0-demographic variables were assessed but not with extrem rainfall	The distribution of unimproved water and sanitation facilities may affect the relationship between rainfall	Adjusted for children under five years, household population, household ownership, extreme rainfall and sanitation	2014	Latin America & Caribbean	Upper middle income	None	None	None	-0.128	0.068	0.0046	None
7	Bhavnani D, 2014	Borbo area, Ecuador	Urban	Community	under-five age children	Serial case-control study design	Dec, 2008- May, 2009	Diarrhea	157	Rainfall(maximum)	Unimproved water sources	Household socio-economic factors	Diarrhea was defined as any household with at least one case of diarrhea in the 15-day case-control period. Controls were defined as all non_x0002_case households in the cohort	Rainfall was summarized as the number of days of extreme rainfall. Extreme rainfall days were those days exceeding the 90th percentile of the observed daily rainfall totals (a threshold selected based on previous studies). Hygiene was scored based on a set of observations of household cleanlines.	Not stated	Typical rainy season	Not stated	90th percentile of the daily rainfall distribution (> 18 mm)	Piped water, well and river water sources	Monthly	1/2 year	Logistic regression model (final multivariable model 4)	Short-term association	Lag 1-5	Day	5	Odds Ratio (OR)	Approximated to IRR	0.95	Not assessed	Not assessed	Not assessed	0.88 [0.77, 1.01]	Negative association	There was a change in effect size due to un improved water source with, 6.81 (1.87–24.51)	Extreme rainfall would flush environmental contamination into water source and would case high diarrhea incidence	Soci0-demographic variables were assessed but not with extrem rainfall	The distribution of unimproved water and sanitation facilities may affect the relationship between rainfall and diarrhea	Adjusted for children under five years, household population, household ownership, extreme rainfall and water sources	2014	Latin America & Caribbean	Upper middle income	None	None	None	-0.128	0.068	0.0046	None
8	Bush. F K, 2014	Chennai city, India	Urban	Hospital	Under-five age children	A time series study	2004 - 2007	Diarrhea	Not clearly stated	Rainfall (extreme)	Not assessed	Not assessed	Hospital admissions were defined as GI-related if the primary, secondary, or ter_x0002_tiary International Statistical Classification of Diseases and Related Health Problems, Tenth Revision [ICD-10; World Health Organization (WHO) 1994]	Precipitation categories were defined as 0 mm (reference category); > 0 mm, but < 90th percentile (approximately 12 mm, or 0.5 inches); and ≥ 90th percentile	Not stated	Indian monsoon season	Not stated	90th percentile of precipitation used as the cut point in the analysis was 11.94 mm	Tap water (major)	Daily	4 years	Generalized additive models (icluded distributed lag models)	Short-term, seasonal	Lak 0-15	Day	0-15	Risk Ratio (RR)	Approximated to IRR	0.95	Not assessed (controlled)	Not assessed (controlled)	Not assessed (controlled)	2.72 (1.25, 5.92)	Positive association	Not assessed	Not assessed	Not assessed	Extreme precipitation was consistently associated with GI-related hospital admissions.	Daily average apparent temperature on the day of hospitalization, day of week, and long-term time trend.	2014	South Asia	Lower-middle income	None	None	None	1.001	0.397	0.1574	None
9	D’souza R. M, 2008	Three cities, Australia	Urban	Health department (each State HD)	under-five age children	A time series study design	1993-2003	Rota virus diarrhea	5911	Temperature (mean high)	Not assessed	Relatvie humidity	Rotavirus diarrhea was defined according to the International Classification of Diseases ICD-9: 008; ICD-10: A08)	Temperature was measured in degree celsious (0c) daily and averaged to weekly base for analysis purpose	Dry, inland and temperate climate zone	Not stated	Not stated	Not stated	Not specified	Weekly	11 years	log-linear model with a cubic trend and season	Seosonal, trends	Lag 1	week	1	Incidence rate ratio (IRR)	Approximated to IRR	0.95	0.97 (0.93, 0.98)	Negatiive association	The effect was similar with the effect of Rlative humidity	Not assessed	Not assessed	Not assessed	Not assessed	Relative humid, IRR:0.98 (0.97–0.99)	Higher temperature in the previous week were associated with a decrease in rotavirus diarrhoeal admissions in city	Adjusted for changes in the population size, rota virus infectivity, hospital admissions coding or changes to diarrhoeal management strategies between years.	2008	East Asia & Pacific	High income	-0.031	0.021	0.0005	None	None	None	None
10	Delahoy J. M, 2021	Peru	Rural & urban	Public & private clinics	under-five age children	Ecological time series study	Janu, 2005 - Dec, 2015	Diarrhea	Not clearly stated	Temperature (high)	Piped water access (low & high piper water access)	Rota virus vaccine and El Niño events	Childhood diarrhea was defined as under-five children with diarrhea disease who visited clinics in Peru during the study period.	Daily mean temperatures were avaraged by taking daily Max and Min temperatures at 0.1° gridded spatial resolution (each grid approximately 10 km × 10 km) for the country of Peru.	Not clearly stated	Dry season(usually June - November) and rainy season	Provinces with less than a 3 °C difference between the mean temperature in the warmest and coolest month were classified as having low temperature variability & were excluded in the sensitivity analysis models.	Not asessed	Piped water sources (Majority)	Weekly, annual	11 years	Negative binomial generalized estimating equations (GEEs) with autoregressive correlation structures.	Assocation (seasonal & trend)	Lag 1-3	Week	1-3	Incedence rate ratio (IRR)	Approximated to IRR	0.95	1.038 (1.032, 1.044)	Positive association	In provinces with low access to piped drinking water sources, high tempeture caused childhood diarrhea with IRR of 1.034 [ 1.018, 1.050].	Not assessed	Not assessed	Not assessed	Piped water source(based on provices) with EL Nino, dry season as wel as temperature was assessed and showed posivite association. However, was not nationally representative.	EL Nino, dry season, rotavirus vaccine were assed	Higher temperature could increase clinic visits for childhood diarrhea in Peru. There was no evidence of higher levels of access to piped water mitigated the effects of temperature on the childhood diarrhea rate.	Controlled for other variables in the model/table, and for province.	2021	Latin America & Caribbean	Upper middle income	0.037	0.003	0.0000	None	None	None	0.033 (Low access to piped drinking water sources
11	Dharmayanti I, 2022	South Kalimantan, Indonesia	Rural & Urban	Health management information system	under-five age children	An ecological time-series study design	2017-2020	Diarrhea	97918	Rainfall (mean), Temperature (mean)	Latrine usage and handwashing	Relative humidity	Scientific defination was used to define the the outcome variable'diarrhea'	Monthly temperature, rainfall and relative humidity	Not clearly stated	Rainy season (October-may) and dry season (June-August)	Mean temperature was 27.32°C	Mean rainfall was 203.72 millmeter	Not cleary stated	Monthly	4 years	Negative binomial regression	long-term monthly anomalies	Not specified	Not specified	Not specified	Incidence rate ratio (IRR)	Approximated to IRR	0.95	1.103 (1.009, 1.206)	Positive association	There was a strong postive association between temperature and increased risk of diarrhea	0.999 (0.999, 1.000)	No association	No significant association between rainfall and diarrhea	lack of handwashing water was associated with diarrhea	0.97 (0.95, 0.99)	There was a significant association between relative humidity and diarrhea occurrence among U5 children	Not clearly stated	2022	Southeast Asia	Upper-middle income	0.098	0.045	0.0021	-0.0005	0.0003	0	None
12	Dhimal M, 2016	Kathmandu, Nepal	Rural & urban	Health facilities	under-five age children	A retrospective time series study	2002 - 2014	Diarrhea	Not clearly stated	Rainfall, Temperature	Water supply and sanitation coverage	Relative humidity (morning & evening)	Diarrhea was defined and obtained according to the standard of HMIS, Department of Health Service (DoHS) for the years from 2003 to 2013.	Monthly temperature (maxi and mini) from 1971 to 2014 and precipitation data (1970-2014) were taken from Department of Hydrology and Meteorology, Government of Nepal	Not clearly stated	Winter and three monsoon types seasons	Not stated	Not clear stated	Not specified	Monthly	12 years	Time series log-linear regression	Association & seasonal trend	None	None	None	Relative Risk (RR)	Approximated to IRR	0.95	1.044 (1.039, 1.048)	Positive association	The increased water coverage could not reduce the trend of under-five diarrheal disease incidence in Nepal(weak positive correlation existed for both variables)	1.022 [1.001, 1.044]	Positive association	The increased water coverage could not reduce the trend of under-five diarrheal disease incidence in Nepal(weak positive correlation existed for both variables)	Correlation of sanitation and drinking water sources with under-five diarrhea was assessed and showed positive association, however, not model was used	The overall effect of Relative humidity was insignificant in Nepal. Seasonal and clusters anal ysis were also assessed.	The analysis showed a significant effect of air temperature and rainfall on incidence of diarrhea in Nepla, with wide variation across eco-development regions.	Not clearly stated	2016	South Asia	Lower middle income	0.043	0.002	0.000	0.022	0.011	0.0000	None
13	Dhimal M, 2022	Nepal	Rural & Urban	Department of Hydrology and Meteorology and Health Management Information System (HMIS) of the Government of Nepal	under-five age children	Nation-wide ecology study	2002-2014	Diarrhea	10799	Rainfall (mean), Temperature (mean)	Not assessed	Relative humidity	The outcome variable of analysis was diarrhea incidence among the children below 5 years of age		Tropical to sub-tropical climate zone		Mean temperature ranged between 12 and 28◦C			Monthly	13 yeaars	Time-series log-linear regression models	Long-term monthly association	Not specified	Not specified	Not specified	Incidence rate in percentage	Approximated to IRR	0.95	1.04 (1.04. 1.05)	Positive association		1.003 (1.001, 1.004)	Positive association	Not assessed	Surface water storage assessed	Relative humidity	The findings showed that temperature and rainfall were significantly associated with an in creased risk of diarrhea in Nepal. period	Not clearly stated	2022	Southern Asia	Upper middle income	0.044	0.002	0	0.003	0.001	0	None
14	Mengistie D, 2022	Kersa, Ethiopia	Rural & Urban	Community level	under-five age children	A community-based longitudinal panel survey	June 2016-May 2018	Diarrhea	878	Rainfall (mean), Tmperature (mean)	Drinking water qaulity test	None	Diarrhoea diseases are waterborne diseases in which the pres ence of faecal matter injects pathogenic microorganisms into drinking water and causes illness when ingested		Mixed agro-ecology zones	Visits were carried out in 4 seasons (spring, autumn, winter and summer).	Low temperature (16.1 to maxmum 19.36)	low rainfall (0mm) to high high rainfall (95.5mm)	Improved water source	Daily	2 years	A multilevel mixed-effects Poisson regression	Short-term association	Not specified	None	None	Incidence rate ratio (IRR)	Approximated to IRR	0.95	Not assessed	Not assessed	Not assessed	1.03(1.01, 1.08)	Positive association	There is no significant change in interaction of improved water source and heavy rainfall	1.03 (1.02, 1.07)	Not assessed	An increase in rainfall contributes to an increase in the number of diarrhoea episodes.	Adjusted for confundings using different models	2022	Sub-saharan Africa	Low income	None	None	None	0.03	0.01	0.0001	None
15	Gleason JA, 2017	New Jersey, USA	Rural & urban	Hospital	Under-five age children	A time-stratified bi-directional case-crossover study	2009 - 2013	gastro intestinal infectious diarrhea	2376	Rainfall	Groundwater or surface water sources	Relative humidity	GI illness was defined as In-patient hospitalizations with a primary diagnosis of infectious disease associated diarrhea : gastrointestinal infections or diarrhea.		Not stated	Not stated	Not stated	Not stated	Groundwater or surface water	Daily	5 years	Conditional logistic regression	Seasonal	Lag 0-7	Day	0	Odds Ratio (OR)	Approximated to IRR	0.95	Not assessed	Not assessed	Not assessed	1.41( 1.08, 1.85)	Positive association	Not assessed	Not assessed	Not assessed	Children under 5 years of age were at an increased relative risk of GI hospitalizations following heavy rainfall events than other age groups		2017	North America	High income	None	None	None	0.344	0.136	0.0185	None
16	Hao Q, 2021	Guangdong , China	Urban	China CDC	Under-five age children	Facility-based surveillance data	Janu, 2014 - Dec, 2016	Infectious diarrhea	256685	Temperature (mean)	Not stated	Demographic characteristics, health resource information, economic indicators, Wind speed and relative humidity	Other Infectious Diarrhea cases were all OID cases diagnosed according to the criterion (WS 271–2007) published by the Ministry of Health of the People's Republic of China in 2007	Daily mean temperature, wind speed, relative humidity, and accumulated precipitation were collected from fixed monitoring stations of Guangdong, provided by China Meteorological Data Sharing Service System	Sub-tropical monsoon climate zone	Not stated	Temperature below 5th percentile of temperature considered as low and temperature above the 95th percentile of temperature considered as high for each each city.	Not stated	Not stated	Daily	3 years	Meta-regression model at final step( in addition to Distributed lag non-linear models (DLNM) with a quasi-Poisson distribution)	Short-term assocation	Lag 1-40	Day	0-20	Relative Risk (RR)	Approximated to IRR	0.95	1.026(1.014,1.038)	Positive association	Not assessed	Not clearly stated	Not assessed	Not assessed	Not assessed	Not assessed	Low temperature was an important risk factor for category C ID in Guangdong province, China	Adjusted for seasonality and long-term trends, other meteorological variables & autocorrelation	2019	East Asia & Pacific	Upper middle income	0.026	0.006	0.0000	None	None	None	None
17	Hao Y, 2019	Anhui Province, China	Urban	Anhui provincial CDC	under-five age children	Ecological time series study	Janu, 2010 - Dec, 2015	Bacterial dysentery	19959	Temperature (high)	Not assessed	Relative humidity	A confirmed BD case was defined as a patient through clinical diagnosis combined with the pathogenic examination of isolation of Shigella spp.	Weekly mean temperatures, calculated from daily maximum and minimum temperature, were obtained from the China Meteorological Data Sharing Service System.	Sub-humid warm temperate continental monsoon climate zone	Hot and rainy weather in summer seasons	Weekly mean temperature at 50th Percentile or 17 °C was a reference .	Not stated	Not Stated	Weekly	6 years	Generalized linear model combined with a DLNM with a Quasi-poisson distribution._x0002_	Associations between ambient temperature and BD	Lag 0-4	Week	0-4	Relative Risk (RR)	Approximated to IRR	0.95	1.42 ( 1.16,1.75)	Positive association	There was a change in high urban and low urban settings	Not assessed	Not assessed	Not assessed	None	U5 diarrhea, in low urbanized cities was inreased by RR 1.01 (95% CI: 0.70, 1.46) and by 1.56 (95% CI: 1.20, 1.92) in high urbanized cities dur to rose of weekly mean temperaures.	Among U5 children, high mean temperature had positive effect on Bacterial dysentery.	Adjusted for relative humidity, rainfall, seasonal pattern, long-term trend & auto-correlation	2019	South Asia	Upper middle income	0.351	0.103	0.0106	None	None	None	None
18	Hashizume M, 2007	Dhaka, Bangladesh	Urban	Hospital	under-five age children	Hospital-based surviellance study	1996 - 2002	Non-cholera diarrhoea	12, 182	Rainfall (high), Temperature (high)	Drinking water source and sanitation practices (drinking water source, distance to-and-from water source and type of toilets)	Socio-demographic data (age, sex and economic status)	Non-cholera diarrhoea was defined as diarrhea in U5 patients, except Vibrio cholerae identified from the stool specimen.	Factors such as River-level, rainfall , maximum & minimum temperatures were calculated based on daily data taken from the Bangladesh Meteorological Department, and hygiene and sanitary status from study participanrts.	Sub-tropical monsoon climate zone	Monsoon-a bimodal seasonality( high rain before monsoon)	Not stated	Threshold of 52 mm of average rainfall	Not stated	Weekly	7 years	Poisson regression model	Short-term association (including seasonal association)	Lag 0-16	Week	0-4	Relative Risk (RR)	Approximated to IRR	0.95	1.06 [1.03, 1.08]	Positive association	There was a change due to unsanitary toilet usage, 1.096(1.060, 1.134)	1.05 [1.03, 1.07] for lag 0-8 week	Positive association	There was no difference on effect size due to socio-economic, sex, age and sanitation practices	Un sanitary toilets usage (significant), drinking water sources and distance from water source (both not significant)	Sex & age (not significant),but no education and non-concrete roof structure(significant).	High & low rainfall has association with diarrhea. effect of temperature on diarrhea has litle diffrence in households using unsanitaty toilets. However, the effects of rainfall were not differential by hygiene and sanitation practices.	Seasonal variation, between-year variation, public holidays and rainfallor temperature	2008	South Asia	Lower-middle income	0.058	0.015	0.0002	0.049	0.010	0.0001	0.092 (un improved latrine facilities)
19	Hashizume M, 2008	Dhaka, Bangladesh	Urban	Hospital	under-five age children	Hospital-based Surveillance study	Janu, 1996 - Dec, 2001	Rotavirus diarrhoea	3115	Temperature (high)	Not assessed	Relative humidity and river level	Rotavirus diarrhoea was defined as diarrhea when rotavirus antigen was identified in the stool specimen.	Daily average temperatures were computed as the mean of the daily maximum and minimum values.	Sub-tropical monsoon climate zone	Monsoon-a bimodal seasonality( high rain before monsoon)	The estimated threshold was 29 0C (95% CI 28–30)	Not stated	Not stated	Weekly	6 years	Generalized linear Poisson regression models allowing for over_x0002_dispersion	Short-term association	Lag 0-4	Week	0-4	Relative Risk (RR)	Approximated to IRR	0.95	1.40 (1.19, 1.65)	Positive association	The change was not assessed by environmental factors	Not assessed	Not assessed	Not assessed	Not assessed	Rivel level and relative humidity, both are sigficant	There was strong positive assocition btween temperature and rotavirus diarrhoea at Dhaka, Bangladesh.	Humidity, river level, seasonal patterns, between-year variations and public holidays	2008	South Asia	Lower-middle income	0.337	0.083	0.0069	None	None	None	None
20	Huang N, 2021	Cities in Jiangsu, China	Urban	Jiangsu CDC	under-five age children	A retrospective time series study	Janu, 2015-Dece, 2019	Infectious diarrhea	64855	Temperature (maximum)	Not assessed	Daily average air pressure (HPA), daily, average relative humidity (RH), and daily precipitation (MP	Infectious diarrhea cases were defined based on the standard clinical diagnosis	Climate variables were calculated the average level of each meteorological variable in each city using monitoring data from more than one meteorological station.	Not stated	Not stated	Reference value was set at 16.7°C	Not stated	Not Stated	Daily	5 years	Conditional Poisson regression in combination with the DLNM	Short-term assocation	Lag 0-21	Day	0-21	Relative Risk (RR)	Approximated to IRR	0.95	1.03 (1.01, 1.05)	Positive association	Not assessed	Not assessed	Not assessed	Not assessed	Not assessd	Sperman correlation coffecint to assess asocition with teperature	The results of DLNM analysis implicated that the lag-effect of Tmax varied among the 13 cities in Jiangsu and had significant differences in 8 cities.	Adjusted for relative humidity, preciptation, day of week, long-term trends and seasonality	2021	South Asia	Upper middle income	0.030	0.010	0.0001	None	None	None	None
21	Jagai.S J, 2015	Massachusetts, USA	Rural & Urban	Massachusetts Division of Health Care Finance and Policy	Under-five age children	Ecological time series study	2003–2007	GI illness ( diarrhea)	8526	Rainfall (heavy precipitation)	Drinking water exposure to combined sewer overflows (CSOs)	Not asssessed	GI infection was defined by the following ICD-9CM (International Classification of Diseases, Ninth Revision, Clinical Modification) codes: 001–009, 558.9, 787.0, 787.01, 787.03, 787.4, 787.9, 787.91	Daily rainfall with 99th percentile was obtained from the National Climatic Data Center			Not stated	(≥ 99th percentile, 1.33 inch)	Surface water	Daily	5 years	A distributed lag Poisson regression models		Lag 0-8	Day	0-8	Relative Risk (RR)	Approximated to IRR	0.95	Not assessed	Not assessed	Not assessed	1.19 (0.95, 1.49)	Positive association	Exposed drinking water souces increased diarrhea occurrence	Exposed drinking water souces increased diarrhea occurrence	Not assesed	In the exposed–drinking water region, there was a significantly increased cumulative risk for rate of ER visits for GI illness for 8 days following a 99th percentile rainfall event	Adjusted for daily average temperature and time trends	2015	North America	High income	Not assessed	Not assessed	Not assessed	NA	NA	NA	None
22	Kemajou K, 2022	Sub-Saharan Africa (SSA)	Rural & Urban	Demographic and Health Surveys (DHS)	Under-five age children	Nationally representative household surveys that provide indicators in the areas of population, health and Nutrition	2000–2019	Diarrhea		Rainfall (mean), Temperature (mean)	Water and saniation conditions	Not assessed	Number of cases of diarrhea among children under five in the household who constitute our dependent variable(diarrhea in the last 2 weeks) in DHS data	Household environment are source of water supply (1. improved, 2. unimproved), type of sanitation (1. improved, 2. unimproved), which are collected at the household level in the DHS.				Not clear stated	Not clear stated	Annually	20 years	Multilevel Poisson regression model	long-term association	None	None	None	Incidence rate ratio (IRR)	Approximated to IRR	0.95	1.067 (1.027, 1.109)	Positive association	There was change due	1.006 (1.002, 1.010)	Positive association	unsafe drinking water reduced rainfall-diarrhea association to IRR=1.001(1.0003, 1.0017), umimproved sanitation changedr rainfall-diarrhea association to 1.006 (1.002, 1.0030)	unimproved drinking water and sanitary condions	Not assessed	When average temperature and rainfall increase, households using unimproved sanitation or unim proved water have more cases of diarrhea		2022	Sub-saharan Africa	Low income	0.065	0.02	0.0004	0.006	0.002	0	None
23	Lai H, 2020	New Zealand	Rural & urban	Hospital & community	Under-five age children	A nested case-crossover study	2009–2010	Waterborne diarrhea	5469	Rainfall	Not assessed	Not assesed	Both the principal and or secondary causes of hospitalization due to E. coli and campylobacter (ICD-10: A04), rotaviral- and other gastro-enteritis (A08, A09) were included in the analysis.	Heavy rainfall was defined as the mean daily rainfall totals at or above 90th to 99th percentile among all clusters from 2009 to 2015.	Not stated	Not stated	Not stated	Optimal model effect level (≥96th percentile) was used to define heavy rainfall	Not stated	Daily	2 years	A time-stratified case-crossover analysis in Cox proportional hazard models	Interaction assoctaion (long and short-term assocation)	Lag 0-14	Day	0-2	Hazards ratio (HR)	Approximated to IRR	0.95	Not assessed	Not assessed	Not assessed	1.73 [1.1, 2.7]	Positive association	The short-term weaher and log-term climate effect at 94th percentile for 0-2 days lag was 1.441 (1.008, 2.060)			Adverse effect of heavy rainfall on waterborne enteric disease hospital admissions with a 2-day lag is the strongest	Adjusted for daily temperature, relative humidity and evapotranspiration	2020	East Asia & Pacific	High income	None	None	None	0.548	0.231	0.0534	None
24	Lee Suk H, 2017	Kon Tum, Vietanam	Rural & urban	Published books on infections issued by the MoH annual)	Under-five age children	National surveillance system	1999 - 2013	Bacterial dysentery	596343	Rainfall (precitation), Temperature	Not assessed	Relative humidity	Diarrhea(BD) was defined as a patient presenting with diarrhoea with visible blood in the stool and fever, anorexia, abdominal cramps, and tenesmus	Climate data (monthly average temperature [°C], total precipitation [100 mm], and average relative humidity [%]) were also collected during the study period	Humidity climate zone	Rainy and hot (from May to October) and dry and cool (from November to Aril)	Not stated	Not stated	Not stated	Monthly	15 years	Multivariable Negative Binomial Regression models	Seasonal	Lag 1	Month	1	Incedence rate ratio (IRR)	Approximated to IRR	0.95	1.07 (1.04, 1.10)	Positive association	Not assessed	1.04( 1.01, 1.07	Positive association	Not assessed	Not assessed	Average relative humidity, IRR1.01( 1.00–1.01)	Temperature and precipitation were found to be positively associated with the incidence of BD		2017	East Asia & Pacific	Low middle income	0.068	0.014	0.0002	0.039	0.015	0.0002	None
25	Ma Y, 2021	Chongqing, China	Urban	National Notifiable Disease Surveillance System (NNDS S)	Under-five age children	Hospital-based time series data	2005- 2016	Bacterial dysentery	Not cleary stated	Heav rainfall (Flood)	Not assessed	Relative humidity	BD was defined as a disease caused by Shigella and it is one of the intestinal infectious diseases with main clinical manifestations like fever, diarrhea, and abdominal pain. Only the cases confirmed clinically and by laboratory tests were included in this research.	Floods were defined as prolonged heavy rainfall or regional persistent rainfall (25.0–49.0 mm per day), rainstorm (daily precipitation ≥ 50.0 mm), and the local short time heavy rainfall, which cause river flooding and destroy buildings, thus causing geological disasters and results in economic losses and casualties.	Sub-tropical monsoon climate zone	Not clearly stated	Not stated	(25.0–49.0 mm per day and daily precipitation ≥ 50.0 mm	Not stated	Daily	12 years	Distributed lag non-linear model	Short-term association	Lag 0-7	Day	0-7	Relative risk (RR)	Approximated to IRR	0.95	Not assessed	Not assessed	Not assessed	1.266 ( 1.041, 1.541)	Positive association	Not assessed	Not assessed	Not assessed	Floods could increase the risk of bacillary dysentery incidence on U5 children in main urban areas of Chongqing, China	Adjusted for meteorological factors, long-term trend, seasonality, and day of week	2021	East Asia & Pacific	Upper middle income	Not assessed	Not assessed	Not assessed	0.236	0.100	0.0100	None
26	Mertens A, 2019	Tamil Nadu, India	Rural	Community	under-five age children	Prospective Cohort study	Janu, 2008 - Apr, 2009	Diarrhea	259/14,254	Rainfall (heavy), Temperature (high)	Water contamination ( presence of H2S & fecal cantamination )	Demograhic and socio-economic status (only describitive analysis was performed)	Diarrhea was defined as three or more loose or watery stools within 24 hrs or one or more stools with visible blood in under-five children.	Heavy rainfall was defined as if it included at least 1 d with ≥16:82 mm of precipitation within 7-days.	Tropical and hot climate zone	Monsoon rainy season from August -December (most rain occurs from Sep-Nov)	Lowest quartile - as a reference point	80th percentile of daily rainfall on days with >0 mm of precipitation during study period	Ground water (using stand pipe)	Monthly	1.3 years	Binomial regression (with adjusted model )	Short-term association (including seasonal association)	Lag 1-3	Week	1-3	Prevalence Ratio (PR)	Approximated to IRR	0.95	2.95 (1.99, 4.39)	Positive association	There was no diffrence in effect size due to presence of H2S in household drinking water	2.60 [1.55, 4.36]	Positive assocaition	There was a change due to bacterial contamination, but not statistical significant (PR = 1.27 (0.84, 1.92).	H2S and baterial contaimation of household stored drinking water was not statistical significantwith rainfall	None	The prevalence of diarrhea was associated with mean temperature during the first, second, and third weeks before the 7-d diarrhea recall period. Fecal contamination of household drinking water samples, as indicated by a positive H2S test, was not,clearly associated with mean temperature. Heavy rainfall events were associated with higher diarrhea risk for three rain weeks following a 60-d dry peri…	Village membership, study week (autoregressive term), models adjusted for potential confounders, or between models with missing data or terms and complete-case model	2019	South Asia	Lower-middle income	1.082	0.201	0.0403	0.956	0.264	0.0696	None
27	Masinaei M, 2021	Iran	Rural & urban	Health facility	under-five age children	A retrospective time series study	Apr, 2014 - Mar, 2018	Acute watery diarrhea	1552255	Temperature (Mean)	Piped drinking water sources, public sewerage networks	Wind speed, elevation, infrastructure-to-Household Size Ratio (IHSR), years of schooling (YOS), wealth index and urbanization	Diarrhea was defined as confirmed diarrhea in children <5 years old in Iran	Rainfall, temperature and wind speed in each district-month were calculated by aggregating over the hourly reported data of Iran Meteorological Organization (IRIMO) stations	Not clearly stated	Not stated	Mean temperature of 18.7 °C was used as a reference	Mean cumulative rainfall with 69.74 mm was used as a reference	Not clearly stated	Monthly	5 years	Time series regression model with seasonally varying coefficients for climatic variables	Monthly, seasonal & trends	None	None	None	Incedence Rate Ratio (RR)	Approximated to IRR	0.95	1.045 (1.025, 1.075)	Positive association	Piped drinking water sources and public sewarage network had negative association with (IRR: 0.9948 [ 0.9933, 0.9964], (IRR: 0.9965 [ 0.9938, 0.9992]	Not assessed	Not assessed	Not assessed	Piped drinking water, public sewerage network were assessed and showed negative significant association		Temperature had a global positive relationship with seasonal U5AWD in districts	Not clearly stated	2021	Middle east & North Africa	Lower middle income	0.044	0.010	0.0001	None	None	None	(-0.005) piped water sources, -0.004(public sewarage network
28	Morral-Puigmal C, 2018	Spain	Rural & urban	Hospital	under-one and one age children	Eological time series study	1997–2013	gastroenteritis-diarrhea	96864	Temperature (mean)	Not assessed	Not assessed	Hospitalizations due to infectious gastroenteritis as the main diagnosis at discharge	Daily average temperature (°C) were obtained from the European Climate Assessment & Dataset	Not stated	Not specifed	5th percentile of temperature as a reference	None	Not specified	Daily	17 years	quasi-Poisson regression models with overdispersion and Distributed Lag Non-linear Model (DLNM)	Short-term assocation	Lag 0-28	Day	7-14	Relative Risk (RR)	Approximated to IRR	0.95	1.19 (0.89, 1.61)	Positive association	Not assessed	None	Not assessed	Not assessed	Gender and occupation RR stated	Not assessed	Children less than one year old were the most susceptible to cold	Adjustes for time trends and seasonality	2018	Europe & centeral Asia	High income	0.174	0.148	0.0220	None	None	None	None
29	Musengimana G, 2016	Cape Town, South Africa	Urban	Health facilities	Under-five age children	A cross-sectional study	Nov, 2012 - May, 2014	Acute diarrhea	58, 617	Temperature (mean)	Not assessed	Not assessed	Acute diarrhoea confirmed by the health professionals working at Primary health care facilities at CTMA over the study period were used for the analysis.	Daily temperature data were collated into weekly data by calculating the mean temperature using the same dates of the weeks for which the diarrhoea dataset was collected	Mediterranean climate Zone	Cold winter characterized by major rainfall occurs with an average daytime maximun temperature of 18 ◦C ; and a hot dry summer with an average daytime maximum temperature of 26 ◦C.	5°c incrases or decreases as a reference for both minimum and maximum temperature	Not stated	Most population (87%) has potable water sources	Weekly	1.2 year	A Poisson regression and a lagged Poisson model with autocorrelation	Seosonal, trends	Lag 1	Week	1	Incedence rate ratio (IRR)	Approximated to IRR	0.95	1.11 (1.02, 1.20)	Positive association	Not assessed	Not assessed	Not assessed	Not assessed	Not assessed	Not assessed	There was association between mean temperature and occurrence childhood diarrhea	Adjusted for sub-districts as cluster and each district separately	2016	Sub-Saharan Africa	Upper middle income	0.104	0.043	0.0019	None	None	None	None
30	Phung D, 2015	Can Tho city, Vietnam	Urban	Hospital	Under-five age children	A time series study design	Janu, 2008 - Dece, 2012	gastrointestinal infection (diarrhea)	7353	Rainfall, Temperature	Not assessed	Relative humidity	GI infection was defined and recoded according to ICD 10: A00-09.1 clssfcation	Daily mean temperature (°C) and rainfall were obtained from Southern Regional Hydro-Meteorological Centre.	Monsoon climate zone	Wet seasom - (May to November) and dry (December to April)	Temperature value ranged from 22 to 24°C was used as a reference point	Not stated	Not Stated	Daily	4 years	A Poisson regression model combined with a constrained distributed lag model	Short-term assocation (daiy)	Lag 0-6	Day	0-6	Relative Risk (RR)	Approximated to IRR	0.95	1.055 [1.009, 1.101]	Positive association	Not assessed	Not assessed	Not assessed	Not assessed	Not assessed (correlation only)	Not assessed (correlation only)	Temperature was significantly associated with hospital admision (for gastroenteristis infection) in young children	Adjusted for humidity, rainfall, day of the week, seasonality and long-term trend	2015	East Asia & Pacific	Lower middle income	0.054	0.023	0.0005	None	None	None	None
31	Rahaman MD, 2023	Bangladish	Rural & Urban	Hospitals	under-five age children	Diarrhoea surveillance	August, 2013–June, 2017	Diarrhea	25385	Temperature(mean)	Not assessed	Relative humidity	Acute diarrhoea was defined as ≥3 loose stools per day with symptoms lasting for ≤7 days	The mean of daily maximum temperature, relative humidity and rainfall to generate fortnightly weather recordings in order to keep the time intervals consistent with diarrhoea counts over the study period	Tropical climate zone	Not clearly stated	Not clearly stated	Not clearly stated	Not clearly stated	Daily	5 years	Time-Series Regression Analysis	Short-term association	Lag 0-4	fortnight	0-4	Incidence rate ratio (IRR)	Approximated to IRR	0.95	1.046 ( 1.007, 1.088)	Positive association	Not assessed	Not assessed	Not assessed	Not assessed	Not assessed	Not assessed	Maximum temperature had influence on diarrhea occurrence	Adjusted for seasonality and long-term trends using a spline basis with 28 degrees of freedom	2023	South Asia	Lower middle income	0.046	0.02	0.0004	None	None	None	None
32	Thiam S, 2017	Mbour, Senegal	Rural & urban	District health office	Under-five age children	A retrospective time series study	Janu, 2011– Dec, 2014	Diarrhea	23543	Rainfall (high), Temperature (high)	Not assessed	Urban and rural setting	Childhood darrhea data were taken from DHIS2 of Mbour district, Senegal which were collected from health facilities from January 2011 to December 2014.	Cumulative monthly rainfall was categorized into low, moderate and high. However, temperature was categorized as Land Surface Temperature, day time Land SurfaceTemperature and Night ime Land Surface Temperature.	Tropical climate zone	Rainy season (July–October) and dry season (November–June)	Mean temperature ≥ 36◦C was taken as high mean temperature	Cummulative mean Rainfall with >= 57 mm was taken high rainfall	Not stated	Monthly	4 years	Multivariate negative binomial regression model	Short-term associtation, seosonal and trends	Lag 0-1	Month	0	Incedence rate ratio (IRR)	Approximated to IRR	0.95	1.11[0.98, 1.25]	Positive association	Mean high LST Night was negatively associated with U5 diarrhea at previous one month lag.	1.34 [1.16, 1.56]	Positive association	High Mean cummulative rainfall was negatively associated with U5 diarrhea at previous one month lag	Not assessed	Not assessed	There was a positive association between U5 diarrhoeal & high average temperature ≥ 36 ◦C and above & high cumulative monthly rainfall at 57 mm and above	Adjusted for potential delayed effect of weather factors	2017	Sub-Saharan Africa	Low middle income	0.104	0.064	0.0040	0.293	0.074	0.0054	None
33	Wang p, 2018	Hong Kong, China	Rural & urban	Public hospitals	Under-five age children	Hospital-based time series data	2002−2011	Rotavirus diarrhea	8309	Rainfall (Extreme precipitation), Temperature	Not assessed	Relative humidity	Both Rota and Noro virus infectious diarrhea were extracted based on the International Classification of Diseases, 9th Revision (ICD-9, code for rotavirus/norovirus: 008.61/008.63) codes respectively	Daily total rainfall as well as daily average temperatures were calculated during the same study period.	Sub-tropical climate zone	Not clearly stated	30 °C (97th percentile) reference to 17 °C	99th percentile or 99.5 mm reference to 0.6 mm	Not stated	Daily	10 years	Generalized additive negative binomial regression models with distributed lag non-linear terms	Short-term assocation	Lag 0-10	Day	0-10	Relative risk (RR)	Approximated to IRR	0.95	0.56 (0.37, 0.84)	Negatiive association	Not assessed	0.40 (0.20, 0.79)	Negative association	Not assessed	Not assessed	Not assessed	Exreme rainfal and high temperature have strong association between rotavitus hospital admissions.	Penalized spline function with certain degrees of freedom (df) was applied to day of the year and day of the study period to adjust for inter-annual seasonal variation and long-term trend for both types of infections.	2018	East Asia & Pacific	Upper middle income	-0.58	0.211	0.0447	-0.196	0.354	0.1251	None
33	Wang P, 2018	Hong Kong, China	Rural & urban	Public hospitals	Under-five age children	Hospital-based time series data	2007–2011	Norovirus diarrhea	3035	Rainfall (Extreme precipitation), Temperature	Not assessed	Relative humidity	Both Rota and Noro virus infectious diarrhea were extracted based on the International Classification of Diseases, 9th Revision (ICD-9, code for rotavirus/norovirus: 008.61/008.63) codes respectively	Daily total rainfall as well as daily average temperatures were calculated during the same study period.	Sub- tropical climate zone	Not clearly stated	30 °C (97th percentile, reference to 17 °C	99th percentile or 99.5 mm refrence to 0.02 mm	Not stated	Daily	10 years	Generalized additive negative binomial regression models with distributed lag non-linear terms	Short-term assocation	Lag 0-7	Day	0-7	Relative risk (RR)	Approximated to IRR	0.95	0.47 (0.29, 0.78)	Negatiive association	Not assessed	1.93 (1.21, 3.09)	Positive association	Not assessed	Not assessed	Not assessed	Exreme rainfal and high temperature have strong association between rotavitus hospital admissions.	Penalized spline function with certain degrees of freedom (df) was applied to day of the year and day of the study period to adjust for inter-annual seasonal variation and long-term trend for both types of infections.	2018	East Asia & Pacific	Upper middle income	0.755	0.246	0.0607	0.658	0.238	0.0567	None
34	Wu . J, 2014	Matlab, Bangladesh	Rural	Community	Under-five age children	Community based-Surveillance study	2000-2006	Diarrhea	16551/382834	Rainfall (mean), Temperature(mean)	Not assessed	Socio-economic status and flood control status	Diarrhea was defined as three or more liquid stools during a 24 hour period	Rainfall and temperature within a day greater than or equal to daily rainfall or temperature percentile of 90°c for a period of a month	Tropical savanna climate zone	Annually consistent temperature	The 90th percentile of the distribution as the threshold to define hot days	The 90th percentile as the threshold to define days with heavy rainfall was used	Not stated	Monthly	7 years	Stepwise logistic regression	Short-term, seasonal, trend & reminder	Lag 7- 15	Day	7-15	Odds Ratio (OR)	Approximated to IRR	0.95	0·996 (0·992, 1·000)	Negative association	Not assessed	0·996 (0·991, 1·000)	Positive association	Not assessed	Not assessed	SES, 0.874 ( 0.864 0.885)	The increases in the number of hot days and days with heavy rainfall were associated with an increase in daily diarrhoea cases. However, the associations for average temperature and rainfall could be negative after other variables were controlled in multivariable stepwise models.	Number of children, flood-control status, socioeconomic status	2014	South Asia	Lower-middle income	-0.004	0.002	0.0000	-0.004	0.003	0.0000	None
35	Xu Z, 2013	Brisbane, Queensland	Urban	Health facility	under-five age children	Hospital-based observation study	Janu, 2003 -Dec, 2009	Diarrhea	11194	Temperature (high)	Not assessed	Relative humidity	Emergecy Department Adimissions with the principlal cause coded as diarrheal disease of any cause (ICD–10 codes: A00–A03, A04, A05, A06.0–A06.3, A06.9, A07.0–A07.2, A07.9, A08–A09) among children aged 0–4 years were included in the study.	Diurnal temperaure range was calculated as the daily maximum temperature minus the daily minimum temperature.	Sub-tropical climate zone	Hot summers and mild winters	95th percentile (16.1uC) relative to mean value (10.0uC)	Not stated	Not stated	Daily	7 years	A Poisson generalized linear regression model combined with a distributed lag non-linear model	Short-term association	Lag 0-10	Day	0-3	Relative Risk (RR)	Approximated to IRR	0.95	1.03(1.02,1.05)	Positive association	There was a chage when lag days greater than four, no diffrence in effect size due to presence of H2S in household drinking water	Not assessed	Not assessed	Not assessed	Not assessed	Not assessed	There was a statistically significant relationship between diurnal tempe & childhood diarrhea	Control made for season, temperature, humidity and altered the maximum lags from 11 to 20 days for the DLNM	2013	East Asia & Pacific	High income	0.020	0.005	0.0000	None	None	None	None
36	Xu Z, 2014	Brisbane, Australia	Urban	Hospital	under-five age children	Ecological time series study	2001 - 2010	Diarrhea	58166	Temperature (mean)	Not assessed	Heat waves and relative humidity	Diarrhea classified according to International Classification of Diseases, 9th and 10th versions (ICD-9 and ICD-10) were supplied by Queensland Health included into the study.	Daily temperature values retrieved from the two satellites were averaged to get the daily mean temperature (satellite remote sensing temperature).	Not clearly stated	Not clearly stated	Low temperature, 10.4uC, (1st pecentile of mean temperature) relative to the reference temperature (chosen to be 16.0uC)	Not stated	Not stated	Daily	10 years	A quasi-Poisson generalized linear model combined with a distributed lag non-linear model	Short-term association	Lag 0-10	Day	0-10	Relative risk (RR)	Approximated to IRR	0.95	1.04 (1.01, 1.08)	Positive association	The efect would decrease when age increased	Not assessed	Not assessed	Not assessed	Not assessed	Relative humidity negatively corrolated (r 5 20.11, P , 0.01) with EDVs..	Mean (Both low and high) temperatures were associated with increase in EDVs for childhood diarrhea	Adjusted for Relative humidity, Rainfall, long-term & seasonality, day of week & public holday coviares	2014	East Asia & Pacific	High income	0.039	0.015	0.0002	None	None	None	None
[truncated: 6 more columns]

## Sheet: Table S5
	Table S5: Selected studies (with main charactersitcs) that assessed temperature influence, but not rainfall on childhood diarrhea
S.N	First author, year	Study Country	Study conducted at :- Urban, Rural or both	Study data taken from -----	Study population (group)	Study Design	Study Period	Study Outcome	Number of cases	Climate factors assessed-(Rainfall or temperature or both)	WASH factors assessed	Other factors (climate or other)	Outcome variable defination	Author's Operational defination of factors	Climate type ( in a study areas)	Season type	Cut off point of temeprature	Source of drinking water	Measure of frequency	Total study duration in year	Statistical Analyzed Model	Association type: short term, sesonal, long term or both	Lag considered	Lag unit	Lag value	Scale of measurement	Incidence Rate Ratio IRR)	Level of confidence intervals (in percent)	Temperature cause-diarrhea effect estimates	Temp-diarrhea assocation	Temperature-diarrhea effect estimate due to effect modificators	Effect estimates due to WASH factors	Effect estimates due to climate and other factors	Main finding of the study	Covariates adjusted during analysis	Publication Year	Study country-by Region	Country category- by income economy	Log of IRR-temp	SE of log(IRR)-temp	variance	Log IRR WASH conditions*temp	SE of logIRR WASH condition*temp	Variance
1	D’souza R. M, 2008	Three cities, Australia	Urban	Health department (each State HD)	under-five age children	A time series study design	1993-2003	Rota virus diarrhea	5911	Temperature (mean high)	Not assessed	Relatvie humidity	Rotavirus diarrhea was defined according to the International Classification of Diseases ICD-9: 008; ICD-10: A08)	Temperature was measured in degree celsious (0c) daily and averaged to weekly base for analysis purpose	Dry, inland and temperate climate zone	Not stated	Not stated	Not specified	Weekly	11 years	log-linear model with a cubic trend and season	Seosonal, trends	Lag 1	week	1	Incidence rate ratio (IRR)	Converted to IRR	0.95	0.97 (0.93, 0.98)	Negatiive association	The effect was similar with the effect of Rlative humidity	Not assessed	Relative humid, IRR:0.98 (0.97–0.99)	Higher temperature in the previous week were associated with a decrease in rotavirus diarrhoeal admissions in city	Adjusted for changes in the population size, rota virus infectivity, hospital admissions coding or changes to diarrhoeal management strategies between years.	2008	East Asia & Pacific	High income	-0.031	0.021	0.0005	None	None	None
2	Delahoy J. M, 2021	Peru	Rural & urban	Public & private clinics	under-five age children	Ecological time series study	Janu, 2005 - Dec, 2015	Diarrhea	Not clearly stated	Temperature (high)	Piped water access (low & high piper water access)	Rota virus vaccine and El Niño events	Childhood diarrhea was defined as under-five children with diarrhea disease who visited clinics in Peru during the study period.	Daily mean temperatures were avaraged by taking daily Max and Min temperatures at 0.1° gridded spatial resolution (each grid approximately 10 km × 10 km) for the country of Peru.	Not clearly stated	Dry season(usually June - November) and rainy season	Provinces with less than a 3 °C difference between the mean temperature in the warmest and coolest month were classified as having low temperature variability & were excluded in the sensitivity analysis models.	Piped water sources (Majority)	Weekly, annual	11 years	Negative binomial generalized estimating equations (GEEs) with autoregressive correlation structures.	Assocation (seasonal & trend)	Lag 1-3	Week	1-3	Incedence rate ratio (IRR)	Converted to IRR	0.95	1.038 (1.032, 1.044)	Positive association	In provinces with low access to piped drinking water sources, high tempeture caused childhood diarrhea with IRR of 1.034 [ 1.018, 1.050].	Piped water source(based on provices) with EL Nino, dry season as wel as temperature was assessed and showed posivite association. However, was not nationally representative.	EL Nino, dry season, rotavirus vaccine were assed	Higher temperature could increase clinic visits for childhood diarrhea in Peru. There was no evidence of higher levels of access to piped water mitigated the effects of temperature on the childhood diarrhea rate.	Controlled for other variables in the model/table, and for province.	2021	Latin America & Caribbean	Upper middle income	0.037	0.003	0.0000	0.033	0.008	0.0001
3	Hao Q, 2021	Guangdong , China	Urban	China CDC	Under-five age children	Facility-based surveillance data	Janu, 2014 - Dec, 2016	Infectious diarrhea	256685	Temperature (mean)	Not stated	Demographic characteristics, health resource information, economic indicators, Wind speed and relative humidity	Other Infectious Diarrhea cases were all OID cases diagnosed according to the criterion (WS 271–2007) published by the Ministry of Health of the People's Republic of China in 2007	Daily mean temperature, wind speed, relative humidity, and accumulated precipitation were collected from fixed monitoring stations of Guangdong, provided by China Meteorological Data Sharing Service System	Sub-tropical monsoon climate zone	Not stated	Temperature below 5th percentile of temperature considered as low and temperature above the 95th percentile of temperature considered as high for each each city.	Not stated	Daily	3 years	Meta-regression model at final step( in addition to Distributed lag non-linear models (DLNM) with a quasi-Poisson distribution)	Short-term assocation	Lag 1-40	Day	0-20	Relative Risk (RR)	Converted to IRR	0.95	1.026(1.014,1.038)	Positive association	Not assessed	Not assessed	Not assessed	Low temperature was an important risk factor for category C ID in Guangdong province, China	Adjusted for seasonality and long-term trends, other meteorological variables & autocorrelation	2019	East Asia & Pacific	Upper middle income	0.026	0.006	0.0000	None	None	None
4	Hao Y, 2019	Anhui Province, China	Urban	Anhui provincial CDC	under-five age children	Ecological time series study	Janu, 2010 - Dec, 2015	Bacterial dysentery	19959	Temperature (high)	Not assessed	Relative humidity	A confirmed BD case was defined as a patient through clinical diagnosis combined with the pathogenic examination of isolation of Shigella spp.	Weekly mean temperatures, calculated from daily maximum and minimum temperature, were obtained from the China Meteorological Data Sharing Service System.	Sub-humid warm temperate continental monsoon climate zone	Hot and rainy weather in summer seasons	Weekly mean temperature at 50th Percentile or 17 °C was a reference .	Not Stated	Weekly	6 years	Generalized linear model combined with a DLNM with a Quasi-poisson distribution._x0002_	Associations between ambient temperature and BD	Lag 0-4	Week	0-4	Relative Risk (RR)	Converted to IRR	0.95	1.42 ( 1.16,1.75)	Positive association	There was a change in high urban and low urban settings	None	U5 diarrhea, in low urbanized cities was inreased by RR 1.01 (95% CI: 0.70, 1.46) and by 1.56 (95% CI: 1.20, 1.92) in high urbanized cities dur to rose of weekly mean temperaures.	Among U5 children, high mean temperature had positive effect on Bacterial dysentery.	Adjusted for relative humidity, rainfall, seasonal pattern, long-term trend & auto-correlation	2019	South Asia	Upper middle income	0.351	0.103	0.0106	None	None	None
5	Hashizume M, 2008	Dhaka, Bangladesh	Urban	Hospital	under-five age children	Hospital-based Surveillance study	Janu, 1996 - Dec, 2001	Rotavirus diarrhoea	3115	Temperature (high)	Not assessed	Relative humidity and river level	Rotavirus diarrhoea was defined as diarrhea when rotavirus antigen was identified in the stool specimen.	Daily average temperatures were computed as the mean of the daily maximum and minimum values.	Sub-tropical monsoon climate zone	Monsoon-a bimodal seasonality( high rain before monsoon)	The estimated threshold was 29 0C (95% CI 28–30)	Not stated	Weekly	6 years	Generalized linear Poisson regression models allowing for over_x0002_dispersion	Short-term association	Lag 0-4	Week	0-4	Relative Risk (RR)	Converted to IRR	0.95	1.40 (1.19, 1.65)	Positive association	The change was not assessed by environmental factors	Not assessed	Rivel level and relative humidity, both are sigficant	There was strong positive assocition btween temperature and rotavirus diarrhoea at Dhaka, Bangladesh.	Humidity, river level, seasonal patterns, between-year variations and public holidays	2008	South Asia	Lower-middle income	0.337	0.083	0.0069	None	None	None
6	Huang N, 2021	Cities in Jiangsu, China	Urban	Jiangsu CDC	under-five age children	A retrospective time series study	Janu, 2015-Dece, 2019	Infectious diarrhea	64855	Temperature (maximum)	Not assessed	Daily average air pressure (HPA), daily, average relative humidity (RH), and daily precipitation (MP	Infectious diarrhea cases were defined based on the standard clinical diagnosis	Climate variables were calculated the average level of each meteorological variable in each city using monitoring data from more than one meteorological station.	Not stated	Not stated	Reference value was set at 16.7°C	Not Stated	Daily	5 years	Conditional Poisson regression in combination with the DLNM	Short-term assocation	Lag 0-21	Day	0-21	Relative Risk (RR)	Converted to IRR	0.95	1.03 (1.01, 1.05)	Positive association	Not assessed	Not assessd	Sperman correlation coffecint to assess asocition with teperature	The results of DLNM analysis implicated that the lag-effect of Tmax varied among the 13 cities in Jiangsu and had significant differences in 8 cities.	Adjusted for relative humidity, preciptation, day of week, long-term trends and seasonality	2021	South Asia	Upper middle income	0.030	0.010	0.0001	None	None	None
7	Masinaei M, 2021	Iran	Rural & urban	Health facility	under-five age children	A retrospective time series study	Apr, 2014 - Mar, 2018	Acute watery diarrhea	1552255	Temperature (Mean)	Piped drinking water sources, public sewerage networks	Wind speed, elevation, infrastructure-to-Household Size Ratio (IHSR), years of schooling (YOS), wealth index and urbanization	Diarrhea was defined as confirmed diarrhea in children <5 years old in Iran	Rainfall, temperature and wind speed in each district-month were calculated by aggregating over the hourly reported data of Iran Meteorological Organization (IRIMO) stations	Not clearly stated	Not stated	Mean temperature of 18.7 °C was used as a reference	Not clearly stated	Monthly	5 years	Time series regression model with seasonally varying coefficients for climatic variables	Monthly, seasonal & trends	None	None	None	Incedence Rate Ratio (RR)	Converted to IRR	0.95	1.045 (1.025, 1.075)	Positive association	Piped drinking water sources and public sewarage network had negative association with (IRR: 0.9948 [ 0.9933, 0.9964], (IRR: 0.9965 [ 0.9938, 0.9992]	Piped drinking water, public sewerage network were assessed and showed negative significant association		Temperature had a global positive relationship with seasonal U5AWD in districts	Not clearly stated	2021	Middle east & North Africa	Lower middle income	0.044	0.010	0.0001	(-0.005) piped water sources, -0.004(public sewarage network	0.001, 0.001	0.0000, 0.0000
8	Morral-Puigmal C, 2018	Spain	Rural & urban	Hospital	under-one and one age children	Eological time series study	1997–2013	gastroenteritis-diarrhea	96864	Temperature (mean)	Not assessed	Not assessed	Hospitalizations due to infectious gastroenteritis as the main diagnosis at discharge	Daily average temperature (°C) were obtained from the European Climate Assessment & Dataset	Not stated	Not specifed	5th percentile of temperature as a reference	Not specified	Daily	17 years	quasi-Poisson regression models with overdispersion and Distributed Lag Non-linear Model (DLNM)	Short-term assocation	Lag 0-28	Day	7-14	Relative Risk (RR)	Converted to IRR	0.95	1.19 (0.89, 1.61)	Positive association	Not assessed	Gender and occupation RR stated	Not assessed	Children less than one year old were the most susceptible to cold	Adjustes for time trends and seasonality	2018	Europe & centeral Asia	High income	0.174	0.148	0.0220	None	None	None
9	Musengimana G, 2016	Cape Town, South Africa	Urban	Health facilities	Under-five age children	A cross-sectional study	Nov, 2012 - May, 2014	Acute diarrhea	58, 617	Temperature (mean)	Not assessed	Not assessed	Acute diarrhoea confirmed by the health professionals working at Primary health care facilities at CTMA over the study period were used for the analysis.	Daily temperature data were collated into weekly data by calculating the mean temperature using the same dates of the weeks for which the diarrhoea dataset was collected	Mediterranean climate Zone	Cold winter characterized by major rainfall occurs with an average daytime maximun temperature of 18 ◦C ; and a hot dry summer with an average daytime maximum temperature of 26 ◦C.	5°c incrases or decreases as a reference for both minimum and maximum temperature	Most population (87%) has potable water sources	Weekly	1.2 year	A Poisson regression and a lagged Poisson model with autocorrelation	Seosonal, trends	Lag 1	Week	1	Incedence rate ratio (IRR)	Converted to IRR	0.95	1.11 (1.02, 1.20)	Positive association	Not assessed	Not assessed	Not assessed	There was association between mean temperature and occurrence childhood diarrhea	Adjusted for sub-districts as cluster and each district separately	2016	Sub-Saharan Africa	Upper middle income	0.104	0.043	0.0019	None	None	None
10	Rahaman MD, 2023	Bangladish	Rural & Urban	Hospitals	under-five age children	Diarrhoea surveillance	August, 2013–June, 2017	Diarrhea	25385	Temperature(mean)	Not assessed	Relative humidity	Acute diarrhoea was defined as ≥3 loose stools per day with symptoms lasting for ≤7 days	The mean of daily maximum temperature, relative humidity and rainfall to generate fortnightly weather recordings in order to keep the time intervals consistent with diarrhoea counts over the study period	Tropical climate zone	Not clearly stated	Not clearly stated	Not clearly stated	Not clearly stated	Daily	5 years	Time-Series Regression Analysis	Short-term association	Lag 0-4	fortnight	0-4	Incidence rate ratio (IRR)	Approximated to IRR	0.95	1.046 ( 1.007, 1.088)	Positive association	Not assessed	Not assessed	Not assessed	Not assessed	Not assessed	Not assessed	Maximum temperature had influence on diarrhea occurrence	Adjusted for seasonality and long-term trends using a spline basis with 28 degrees of freedom	2023	South Asia	Lower middle income	0.046	0.02	0.0004	None	None	None	None
11	Xu Z, 2013	Brisbane, Queensland	Urban	Health facility	under-five age children	Hospital-based observation study	Janu, 2003 -Dec, 2009	Diarrhea	11194	Temperature (high)	Not assessed	Relative humidity	Emergecy Department Adimissions with the principlal cause coded as diarrheal disease of any cause (ICD–10 codes: A00–A03, A04, A05, A06.0–A06.3, A06.9, A07.0–A07.2, A07.9, A08–A09) among children aged 0–4 years were included in the study.	Diurnal temperaure range was calculated as the daily maximum temperature minus the daily minimum temperature.	Sub-tropical climate zone	Hot summers and mild winters	95th percentile (16.1uC) relative to mean value (10.0uC)	Not stated	Daily	7 years	A Poisson generalized linear regression model combined with a distributed lag non-linear model	Short-term association	Lag 0-10	Day	0-3	Relative Risk (RR)	Converted to IRR	0.95	1.03(1.02,1.05)	Positive association	There was a chage when lag days greater than four, no diffrence in effect size due to presence of H2S in household drinking water	Not assessed	Not assessed	There was a statistically significant relationship between diurnal tempe & childhood diarrhea	Control made for season, temperature, humidity and altered the maximum lags from 11 to 20 days for the DLNM	2013	East Asia & Pacific	High income	0.020	0.005	0.0000	None	None	None
12	Xu Z, 2014	Brisbane, Australia	Urban	Hospital	under-five age children	Ecological time series study	2001 - 2010	Diarrhea	58166	Temperature (mean)	Not assessed	Heat waves and relative humidity	Diarrhea classified according to International Classification of Diseases, 9th and 10th versions (ICD-9 and ICD-10) were supplied by Queensland Health included into the study.	Daily temperature values retrieved from the two satellites were averaged to get the daily mean temperature (satellite remote sensing temperature).	Not clearly stated	Not clearly stated	Low temperature, 10.4uC, (1st pecentile of mean temperature) relative to the reference temperature (chosen to be 16.0uC)	Not stated	Daily	10 years	A quasi-Poisson generalized linear model combined with a distributed lag non-linear model	Short-term association	Lag 0-10	Day	0-10	Relative risk (RR)	Converted to IRR	0.95	1.04 (1.01, 1.08)	Positive association	The efect would decrease when age increased	Not assessed	Relative humidity negatively corrolated (r 5 20.11, P , 0.01) with EDVs..	Mean (Both low and high) temperatures were associated with increase in EDVs for childhood diarrhea	Adjusted for Relative humidity, Rainfall, long-term & seasonality, day of week & public holday coviares	2014	East Asia & Pacific	High income	0.039	0.015	0.0002	None	None	None
[truncated: 5 more columns]

## Sheet: Table S6
	Table S6: Selected studies (with main characteristics) that assessed rainfall influence, but not temperature on childhood diarrheal
S.N	First author, year	Study Country	Study conducted at :- Urban, Rural or both	Study data taken from -----	Study population (group)	Study Design	Study Period	Study Outcome	Number of cases	Climate factors assessed-(Rainfall or temperature or both)	WASH factors assessed	Other factors (climate or other)	Outcome variable defination	Author's Operational defination of factors	Climate type ( in a study areas)	Season type	Cut off point for rainfall	Source of drinking water	Measure of frequency	Total study duration in year	Statistical Analyzed Model	Association type: short term, sesonal, long term or both	Lag considered	Lag unit	Lag value	Scale of measurement	Incidence Rate Ratio IRR)	Level of confidence intervals in percent	Rainfall cause-diarrhea effect estimation value	Rainfall-diarrhea assocaition	Rainfall-diarrhea effect estimate change due to effect modificators	Effect estimates due to WASH factors	Effect estimates due to climate and other factors	Main finding of the study	Covariates adjusted during analysis	Publication Year	Study country-by Region	Countrycategory- by income economy	Log(IRR)-rain	SE of log(IRR)-rain	Variance	LogIRR WASH condition*rain	Se of Log IRR WASH*rain	variance
1	Berendes. M, 2019	Vellore, India	Urban	Community	Under-five age children	Cohort study	Mar, 2010 – Feb, 2012	Infectious diarrhea	3754	Rainfall (total)	Not stated	Houssehold socio-economic status	Dirrhea was indentifed by test stoo for diarrhea causing pathoens	Rainfall was a total rainfall over a month	Not clearly stated	Dry season (January – May), a southwest monsoon (June – September), and a northeast monsoon (October – December	Not clear stated	Not stated	Monthly	2 years	Multivariable regression models	Short-term association	None	None	None	Odds Ratio (OR)	Approximated to IRR	0.95	1.04 (1.00, 1.08)	Positive association	Open drainage was the main factor	Not assesses	Not significant	Children in areas susceptible to open drain flooding had increased odds of enteric infection as rainfall increased.	Adusted for temperature and socio-economic factors	2015	South Asia	Lower-middle income	Not assessed	Not assessed	Not assessed	0.039	0.020	0.0004
2	Bhavnani D, 2014	Borbo area, Ecuador	Urban	Community	under-five age children	Serial case-control study design	Dec, 2008- May, 2009	Diarrhea	155	Rainfall (mean)	Unimproved sanitations	Household demographic factors and socio-economic factors	Diarrhea was defined as any household with at least one case of diarrhea in the 15-day case-control period. Controls were defined as all noncase households in the cohort	Rainfall was summarized as the number of days of extreme rainfall. Extreme rainfall days were those days exceeding the 90th percentile of the observed daily rainfall totals (a threshold selected based on previous studies). Hygiene was scored based on a set of observations of household cleanlines.	Not stated	Typical rainy season	90th percentile of the daily rainfall distribution (> 18 mm)	Piped water, well and river water sources	Monthly	1/2 year	Logistic regression model(final multivariable model 4)	Short-term association	Lag 1-5	Day	5	Odds Ratio (OR)	Approximated to IRR	0.95	0.88 [0.77, 1.01]	Negative association	There was a change in effect size due to un improved sanitary status with, 1.44(0.41, 0.50)	Extrem rainfall would clean un improved sanitary toilets and then couldreduce diarrhea occurance	Soci0-demographic variables were assessed but not with extrem rainfall	The distribution of unimproved water and sanitation facilities may affect the relationship between rainfall	Adjusted for children under five years, household population, household ownership, extreme rainfall and sanitation	2014	Latin America & Caribbean	Upper middle income	-0.128	0.068	0.0046	0.365	0.635
2	Bhavnani D, 2014	Borbo area, Ecuador	Urban	Community	under-five age children	Serial case-control study design	Dec, 2008- May, 2009	Diarrhea	157	Rainfall(maximum)	Unimproved water sources	Household demographic factors and socio-economic factors	Diarrhea was defined as any household with at least one case of diarrhea in the 15-day case-control period. Controls were defined as all non_x0002_case households in the cohort	Rainfall was summarized as the number of days of extreme rainfall. Extreme rainfall days were those days exceeding the 90th percentile of the observed daily rainfall totals (a threshold selected based on previous studies). Hygiene was scored based on a set of observations of household cleanlines.	Not stated	Typical rainy season	90th percentile of the daily rainfall distribution (> 18 mm)	Piped water, well and river water sources	Monthly	1/2 year	Logistic regression model (final multivariable model 4)	Short-term association	Lag 1-5	Day	5	Odds Ratio (OR)	Approximated to IRR	0.95	0.88 [0.77, 1.01]	Negative association	There was a change in effect size due to un improved water source with, 6.81 (1.87–24.51)	Extreme rainfall would flush environmental contamination into water source and would case high diarrhea incidence	Soci0-demographic variables were assessed but not with extrem rainfall	The distribution of unimproved water and sanitation facilities may affect the relationship between rainfall and diarrhea	Adjusted for children under five years, household population, household ownership, extreme rainfall and water sources	2014	Latin America & Caribbean	Upper middle income	-0.128	0.068	0.0046	1.918	0.654
3	Bush. F K, 2014	Chennai city, India	Urban	Hospital	Under-five age children	A time series study	2004 - 2007	Diarrhea	Not clearly stated	Rainfall (extreme)	Not assessed	Not assessed	Hospital admissions were defined as GI-related if the primary, secondary, or tertiary International Statistical Classification of Diseases and Related Health Problems, Tenth Revision [ICD-10; World Health Organization (WHO) 1994]	Precipitation categories were defined as 0 mm (reference category); > 0 mm, but < 90th percentile (approximately 12 mm, or 0.5 inches); and ≥ 90th percentile	Not stated	Indian monsoon season	90th percentile of precipitation used as the cut point in the analysis was 11.94 mm	Tap water (major)	Daily	4 years	Generalized additive models (icluded distributed lag models)	Short-term, seasonal	Lak 0-15	Day	0-15	Risk Ratio (RR)	Approximated to IRR	0.95	2.72 (1.25, 5.92)	Positive association	Not assessed	Not assessed	Not assessed	Extreme precipitation was consistently associated with GI-related hospital admissions.	Daily average apparent temperature on the day of hospitalization, day of week, and long-term time trend.	2014	South Asia	Lower-middle income	1.001	0.397	0.1574	None	None	None
4	Dinku M, 2022	Kersa, Ethiopia	Rural & Urban	Community level	under-five age children	A community-based longitudinal panel survey	June 2016-May 2018	Diarrhea	878	Rainfall (mean), Tmperature (mean)	Drinking water qaulity was tested	Individual and community level factors	Diarrhoea diseases are waterborne diseases in which the pres ence of faecal matter injects pathogenic microorganisms into drinking water and causes illness when ingested		Mixed agro-ecology zones	Visits were carried out in 4 seasons (spring, autumn, winter and summer).	Low temperature (16.1 to maxmum 19.36)	Improved water source	Monthly	2 years	A multilevel mixed-effects Poisson regression	Short-term association	Not specified	None	None	Incidence rate ratio (IRR)	Incidence rate ratio (IRR)	0.95	1.03 (1.02, 1.07)	Positive association	Certain in confidence interval was seen due to modifiers	Assessed	1.03 (1.02, 1.07)	Positive association	There is no significant change in interaction of improved water source and heavy rainfall	2022	Sub-saharan Africa	Low income	0.03	0.005	0.000	None	None	None
5	Gleason JA, 2017	New Jersey, USA	Rural & urban	Hospital	Under-five age children	A time-stratified bi-directional case-crossover study	2009 - 2013	Gastro intestinal infectious diarrhea	2376	Rainfall	Groundwater or surface water sources status	Relative humidity	GI illness was defined as In-patient hospitalizations with a primary diagnosis of infectious disease associated diarrhea : gastrointestinal infections or diarrhea.		Not stated	Not stated	Not stated		Daily	5 years	Conditional logistic regression	Seasonal	Lag 0-7	Day	0	Odds Ratio (OR)	Approximated to IRR	0.95	1.41( 1.08, 1.85)	Positive association	Not assessed	Not assessed	Not assessed	Children under 5 years of age were at an increased relative risk of GI hospitalizations following heavy rainfall events than other age groups		2017	North America	High income	0.344	0.136	0.0185	None	None	None
6	Jagai.S J, 2015	Massachusetts, USA	Rural & Urban	Massachusetts Division of Health Care Finance and Policy	Under-five age children	Ecological time series study	2003–2007	GI illness ( diarrhea)	8526	Rainfall (heavy precipitation)	Drinking water exposure to Combined sewer overflows (CSOs)	Not asssessed	GI infection was defined by the following ICD-9CM (International Classification of Diseases, Ninth Revision, Clinical Modification) codes: 001–009, 558.9, 787.0, 787.01, 787.03, 787.4, 787.9, 787.91	Daily rainfall with 99th percentile was obtained from the National Climatic Data Center			(≥ 99th percentile, 1.33 inch)	Surface water	Daily	5 years	A distributed lag Poisson regression models		Lag 0-8	Day	0-8	Relative Risk (RR)	Approximated to IRR	0.95	1.19 (0.95, 1.49)	Positive association	Exposed drinking water souces increased diarrhea occurrence	Exposed drinking water souces increased diarrhea occurrence	Not assesed	In the exposed–drinking water region, there was a significantly increased cumulative risk for rate of ER visits for GI illness for 8 days following a 99th percentile rainfall event	Adjusted for daily average temperature and time trends	2015	North America	High income	NA	NA	NA	0.174	0.115	0.0132
7	Lai H, 2020	New Zealand	Rural & urban	Hospital & community	Under-five age children	A nested case-crossover study	2009–2010	Waterborne diarrhea	5469	Rainfall	Not assessed	Not assesed	Both the principal and or secondary causes of hospitalization due to E. coli and campylobacter (ICD-10: A04), rotaviral- and other gastro-enteritis (A08, A09) were included in the analysis.	Heavy rainfall was defined as the mean daily rainfall totals at or above 90th to 99th percentile among all clusters from 2009 to 2015.	Not stated	Not stated	Optimal model effect level (≥96th percentile) was used to define heavy rainfall	Not stated	Daily	2 years	A time-stratified case-crossover analysis in Cox proportional hazard models	Interaction assoctaion (long and short-term assocation)	Lag 0-14	Day	0-2	Hazards ratio (HR)	Approximated to IRR	0.95	1.73 [1.1, 2.7]	Positive association	The short-term weaher and log-term climate effect at 94th percentile for 0-2 days lag was 1.441 (1.008, 2.060)			Adverse effect of heavy rainfall on waterborne enteric disease hospital admissions with a 2-day lag is the strongest	Adjusted for daily temperature, relative humidity and evapotranspiration	2020	East Asia & Pacific	High income	0.548	0.231	0.0534	None	None	None
8	Ma Y, 2021	Chongqing, China	Urban	National Notifiable Disease Surveillance System (NNDS S)	Under-five age children	Hospital-based time series data	2005- 2016	Bacterial dysentery	Not cleary stated	Heav rainfall (Flood)	Not assessed	Relative humidity	BD was defined as a disease caused by Shigella and it is one of the intestinal infectious diseases with main clinical manifestations like fever, diarrhea, and abdominal pain. Only the cases confirmed clinically and by laboratory tests were included in this research.	Floods were defined as prolonged heavy rainfall or regional persistent rainfall (25.0–49.0 mm per day), rainstorm (daily precipitation ≥ 50.0 mm), and the local short time heavy rainfall, which cause river flooding and destroy buildings, thus causing geological disasters and results in economic losses and casualties.	Sub-tropical monsoon climate zone	Not clearly stated	(25.0–49.0 mm per day and daily precipitation ≥ 50.0 mm	Not stated	Daily	12 years	Distributed lag non-linear model	Short-term association	Lag 0-7	Day	0-7	Relative risk (RR)	Approximated to IRR	0.95	1.266 ( 1.041, 1.541)	Positive association	Not assessed	Not assessed	Not assessed	Floods could increase the risk of bacillary dysentery incidence on U5 children in main urban areas of Chongqing, China	Adjusted for meteorological factors, long-term trend, seasonality, and day of week	2021	East Asia & Pacific	Upper middle income	0.236	0.100	0.0100	None	None	None
[truncated: 5 more columns]

## Sheet: Table S7
	Table S7: Selected studies (with main characteristics) that assessed both rainfall and temperature influnce on childhood diarrhea
S.N	First author, year	Study Country	Study conducted at :- Urban, Rural or both	Study data taken from -----	Study population (group)	Study Design	Study Period	Study Outcome	Number of cases	Climate factors assessed-(Rainfall or temperature or both)	WASH factors assessed	Other factors (climate or other)	Outcome variable defination	Author's Operational defination of factors	Climate type ( in a study areas)	Season type	Cut off point of temeprature	Cut off point for rainfall	Source of drinking water	Measure of frequency	Total study duration in year	Statistical Analyzed Model	Association type: short term, sesonal, long term or both	Lag considered	Lag unit	Lag value	Scale of measurement	Incidence Rate Ratio IRR)	Level of confidence intervals( in percent)	Temperature cause-diarrhea effect estimates	Temp-diarrhea assocation	Temperature-diarrhea effect estimate change due to effect modificators	Rainfall cause-diarrhea effect estimates	Rainfall-diarrhea assocaition	Rainfall-diarrhea effect estimate change due to effect modificators	Effect estimates due to WASH factors	Effect estimates due to climate and other factors	Main finding of the study	Covariates adjusted during analysis	Publication Year	Study country-by Region	Countrycategory- by income economy	Log of IRR-temp	SE of log(IRR)-temp	variance	Log(IRR)-rain	SE of log(IRR)-rain	Variance	Log IRR WASH conditions*temp
1	Alemayehu B, 2020	Bench Maji, Ethiopia	Rural & urban	Health department	Under-five age children	A retrospective time series study	2010 - 2017	Diarrhea	22515	Rainfall, Temperature (mean)	Not assessed	Not assesed	Diarrhea was identified as three or more liquid stool per day, or more frequently than normal for expected U5-children that were of_x0002_fered treatment during visiting health facilities at admission and outpatient departments	Monthly average temperature in degrees Celsius (°C) and rainfall in millimeters (mm) of the respective years (2010–2017) were obtained from National Meteorological Agency of Jimma branch.	Not clearly stated	Short rainy sason (March to April), dry season (October to February), and long rainy season (June to September)	Not stated	Not stated	Not stated	Monthly	8 years	A negative binomial regression model	Monthly assocaition & yearly trend	None	None	None	Incedence Rate Ratio (IRR)	Converted to IRR	0.95	1.166 (1.1644, 1.1688)	Positive association	Not assessed	1.002 (1.001, 1.002)	Positive association	Not assessed	Not assessed	Not assessed	Both temeperature and rainfall had significant positive associations with U5 diarrhea.	Not adjusted for pontential risk factors	2020	Sub-saharan Africa	Low income	0.154	0.001	0.0000	0.002	0.001	0.0000	None
2	Atchison .C.J, 2010	Great Britian & Netherlands	Urban	Medical microbiology laboratories & Health Protection Scotland and the National Institute for Public Health and the Environment (RIVM)	under-five age children	Facility-based surveillance study	1993–2007	Rota virus diarrhea	Not clearly specified	Rainfall, Temperature	Not assessed	Relative humidity	Weekly counts of laboratory-confirmed rotavirus infections between 1993 and 2007, based on illness onset date of the under-five individual from whom the specimen was collected	Average weekly temperatures over lags of 0–4 weeks	Not stated	Winter (December, January and February), spring (March, April and May), summer (June, July and August) and autumn (September, October and November).	Threshold of 5°C	Not specfied	Not specified	Weekly	6 years	Meta-analysis using fixed effect models	Short-term association	Lags 0–4	Week	0-4	Relative Risk (RR)	Converted to IRR	0.95	0.87 (0.85, 0.89)	Positive association	Not assessed	weak and inconsistent association	Neutral	Not assessed	Not assessed	Relative humidity	A rise in ambient temperature was associated with a reduction in the number of reported rotavirus infections	Controlling for trend, seasonality, public holidays, relative humidity and rainfal	2010	Europe & Central Asia	High income	-0.139	0.011	0.0001	Weak, but not reported	weak,but not reported	None	None
3	Azage M, 2015	Awi, West and East Gojjam, Ethiopia	Rural & urban	HMIS-district health offices	Under-five age children	A retrospective time seires study	July, 2013 - June, 2015	Diarrhea	217734	Rainfall (mean), Temperature (mean)	Not assessed	Relative humidity	Author used the WHO definition to record diarrhea case as " the passage of loose or watery stools at least three times in a 24-hour period	Monthly data of rainfall, temperature and relative humidit were obtained from Satellite data (NOAA).	Not stated	Dry, pre-rain and long rainy season	Monthly average mean temperature of 18.0˚C as a reference	Monthly average mean rainfall (158.3 mm) as a reference	Not stated	Monthly	2 years	Multivariable negative binomial regression	Short-term association(nonth, Seasonal patterns	Lag 0-2	Month	0-2	Incedence rate ratio (IRR)	Converted to IRR	0.95	1.019 (1.0034, 1.0347)	Positive association	Confounding effect between explanatory variables and outcome variable was controled in final model	1.0004 (1.0001, 1.0007)	Positive association	Not assessed	Not assessed	Relative humidity, IRR = 0.3915(0.2721, 0.5631)	Monthly average temperature and monthly average rainfall were positively associated with the rate of CDD, whereas the relative humidity was negatively associated with the rate of CDD.	Not clearly stated	2015	Sub-Saharan Africa	Low income	0.019	0.008	0.0001	0.0004	0.0002	0	None
4	Bhandari D, 2020	Kathmandu, Nepal	Urban	Health Management Information System (HMIS), Department of Health Services (DoHS), Ministry of Health and Population, Nepal.	Under-five age children	A retrospective time series study	2003-2013	Infectious diarrhea	219,774	Rainfall (mean), Temperature (mean of maximum temp )	Not assessed	Assessesd	Diarrhoea case was operationalized as the passage of three or more liquid stools per day (or more frequent passage than is normal for the individual), as a result of an infection in the intestinal tract caused by bacterial, parasitic or viral organisms by the Department of Health Services in 2014.	Monthly means for maximum and minimum temperature, relative humidity and rainfall were calculated from daily records	warm temperate zone characterised by a subtropical highland climate	Hot and dry summer and dry season with low rain	1°C increase in maximum temperature above the monthly average recorded within that month (mean 26.33°C )	Every 10 mm increase in rainfall above the monthly cumulative value recorded within that month (average 149.94 mm)	Not clearly stated	Monthly	10 years	A quasi Poisson generalised linear equation with distributed lag linear model	Short-term ssociation (monthly), future impact projection	Lag 1	Month	1	Relative Risk (RR)	Converted to IRR	0.95	1.084 (1.02, 1.14)	Positive association	Not assessed	1.009 (1.004, 1.015)	Positive association	Not assessed	Not assessed	Not assessed	There exists a significant association (p < 0.05) between childhood diarrhoea and an increase in maximum temperature and rainfall in Kathmandu, Nepal	Adjusted for seasonality, long term variation and the effect of relative humidity	2020	South Asia	Lower middle income	0.081	0.031	0.0010	0.009	0.003	0.0000	None
5	Dhimal M, 2016	Kathmandu, Nepal	Rural & urban	Health facilities	Under-five age children	A retrospective time series study	2002 - 2014	Diarrhea	Not clearly stated	Rainfall, Temperature	Water supply and sanitation coverage	Relative humidity (morning & evening)	Diarrhea was defined and obtained according to the standard of HMIS, Department of Health Service (DoHS) for the years from 2003 to 2013.	Monthly temperature (maxi and mini) from 1971 to 2014 and precipitation data (1970-2014) were taken from Department of Hydrology and Meteorology, Government of Nepal	Not clearly stated	Winter and three monsoon types seasons	Not stated	Not clear stated	Not specified	Monthly	12 years	Time series log-linear regression	Association & seasonal trend	None	None	None	Relative Risk (RR)	Converted to IRR	0.95	1.044 (1.039, 1.048)	Positive association	The increased water coverage could not reduce the trend of under-five diarrheal disease incidence in Nepal(weak positive correlation existed for both variables)	1.003 [1.001, 1.044]	Positive association	The increased water coverage could not reduce the trend of under-five diarrheal disease incidence in Nepal(weak positive correlation existed for both variables)	Correlation of sanitation and drinking water sources with under-five diarrhea was assessed and showed positive association, however, not model was used	The overall effect of Relative humidity was insignificant in Nepal. Seasonal and clusters anal ysis were also assessed.	The analysis showed a significant effect of air temperature and rainfall on incidence of diarrhea in Nepla, with wide variation across eco-development regions.	Not clearly stated	2016	South Asia	Lower middle income	0.043	0.002	0.000	0.003	0.001	0.0000	None
6	Hashizume M, 2007	Dhaka, Bangladesh	Urban	Hospital	Under-five age children	Hospital-based surviellance study	1996 - 2002	Non-cholera diarrhoea	12, 182	Rainfall (high), Temperature (high)	Water and sanitation practices (drinking water source, distance to-and-from water source and type of toilets)	Socio-demographic data (age, sex and economic status)	Non-cholera diarrhoea was defined as diarrhea in U5 patients, except Vibrio cholerae identified from the stool specimen.	Factors such as River-level, rainfall , maximum & minimum temperatures were calculated based on daily data taken from the Bangladesh Meteorological Department, and hygiene and sanitary status from study participanrts.	Sub-tropical monsoon climate zone	Monsoon-a bimodal seasonality( high rain before monsoon)	Not stated	Threshold of 52 mm of average rainfall	Not stated	Weekly	7 years	Poisson regression model	Short-term association (including seasonal association)	Lag 0-16	Week	0-4	Relative Risk (RR)	Converted to IRR	0.95	1.06 [1.03, 1.08]	Positive association	There was a change due to unsanitary toilet usage, 1.096(1.060, 1.134)	1.05 [1.03, 1.07] for lag 0-8 week	Positive association	There was no difference on effect size due to socio-economic, sex, age and sanitation practices	Un sanitary toilets usage (significant), drinking water sources and distance from water source (both not significant)	Sex & age (not significant),but no education and non-concrete roof structure(significant).	High & low rainfall has association with diarrhea. effect of temperature on diarrhea has litle diffrence in households using unsanitaty toilets. However, the effects of rainfall were not differential by hygiene and sanitation practices.	Seasonal variation, between-year variation, public holidays and rainfallor temperature	2008	South Asia	Lower-middle income	0.058	0.015	0.0002	0.049	0.010	0.0001	0.092 (unsanitary toilet usage)
7	Lee Suk H, 2017	Kon Tum, Vietanam	Rural & urban	Published books on infections issued by the MoH annual)	Under-five age children	National surveillance system	1999 - 2013	Bacterial dysentery	596343	Rainfall (precitation), Temperature	Not assessed	Relative humidity	Diarrhea(BD) was defined as a patient presenting with diarrhoea with visible blood in the stool and fever, anorexia, abdominal cramps, and tenesmus	Climate data (monthly average temperature [°C], total precipitation [100 mm], and average relative humidity [%]) were also collected during the study period	Humidity climate zone	Rainy and hot (from May to October) and dry and cool (from November to Aril)	Not stated	Not stated	Not stated	Monthly	15 years	Multivariable Negative Binomial Regression models	Seasonal	Lag 1	Month	1	Incedence rate ratio (IRR)	Converted to IRR	0.95	1.07 (1.04, 1.10)	Positive association	Not assessed	1.04( 1.01, 1.07	Positive association	Not assessed	Not assessed	Average relative humidity, IRR1.01( 1.00–1.01)	Temperature and precipitation were found to be positively associated with the incidence of BD		2017	East Asia & Pacific	Low middle income	0.068	0.014	0.0002	0.039	0.015	0.0002	None
8	Mertens A, 2019	Tamil Nadu, India	Rural	Community	Under-five age children	Prospective Cohort study	Janu, 2008 - Apr, 2009	Diarrhea	259/14,254	Rainfall (heavy), Temperature (high)	Water contamination ( presence of H2S & fecal cantamination )	Demograhic and socio-economic status (only describitive analysis was performed)	Diarrhea was defined as three or more loose or watery stools within 24 hrs or one or more stools with visible blood in under-five children.	Heavy rainfall was defined as if it included at least 1 d with ≥16:82 mm of precipitation within 7-days.	Tropical and hot climate zone	Monsoon rainy season from August -December (most rain occurs from Sep-Nov)	Lowest quartile - as a reference point	80th percentile of daily rainfall on days with >0 mm of precipitation during study period	Ground water (using stand pipe)	Monthly	1.3 years	Binomial regression (with adjusted model )	Short-term association (including seasonal association)	Lag 1-3	Week	1-3	Prevalence Ratio (PR)	Converted to IRR	0.95	2.95 (1.99, 4.39)	Positive association	There was no diffrence in effect size due to presence of H2S in household drinking water	2.60 [1.55, 4.36]	Positive assocaition	There was a change due to bacterial contamination, but not statistical significant (PR = 1.27 (0.84, 1.92).	H2S and baterial contaimation of household stored drinking water was not statistical significantwith rainfall	None	The prevalence of diarrhea was associated with mean temperature during the first, second, and third weeks before the 7-d diarrhea recall period. Fecal contamination of household drinking water samples, as indicated by a positive H2S test, was not,clearly associated with mean temperature. Heavy rainfall events were associated with higher diarrhea risk for three rain weeks following a 60-d dry peri…	Village membership, study week (autoregressive term), models adjusted for potential confounders, or between models with missing data or terms and complete-case model	2019	South Asia	Lower-middle income	1.082	0.201	0.0403	0.956	0.264	0.0696	None
9	Thiam S, 2017	Mbour, Senegal	Rural & urban	District health office	Under-five age children	A retrospective time series study	Janu, 2011– Dec, 2014	Diarrhea	23543	Rainfall (high), Temperature (high)	Not assessed	Urban and rural setting	Childhood darrhea data were taken from DHIS2 of Mbour district, Senegal which were collected from health facilities from January 2011 to December 2014.	Cumulative monthly rainfall was categorized into low, moderate and high. However, temperature was categorized as Land Surface Temperature, day time Land SurfaceTemperature and Night ime Land Surface Temperature.	Tropical climate zone	Rainy season (July–October) and dry season (November–June)	Mean temperature ≥ 36◦C was taken as high mean temperature	Cummulative mean Rainfall with >= 57 mm was taken high rainfall	Not stated	Monthly	4 years	Multivariate negative binomial regression model	Short-term associtation, seosonal and trends	Lag 0-1	Month	0	Incedence rate ratio (IRR)	Converted to IRR	0.95	1.11[0.98, 1.25]	Positive association	Mean high LST Night was negatively associated with U5 diarrhea at previous one month lag.	1.34 [1.16, 1.56]	Positive association	High Mean cummulative rainfall was negatively associated with U5 diarrhea at previous one month lag	Not assessed	Not assessed	There was a positive association between U5 diarrhoeal & high average temperature ≥ 36 ◦C and above & high cumulative monthly rainfall at 57 mm and above	Adjusted for potential delayed effect of weather factors	2017	Sub-Saharan Africa	Low middle income	0.104	0.064	0.0040	0.293	0.074	0.0054	None
10	Wang p, 2018	Hong Kong, China	Rural & urban	Public hospitals	Under-five age children	Hospital-based time series data	2002−2011	Rotavirus diarrhea	8309	Rainfall (Extreme precipitation), Temperature	Not assessed	Relative humidity	Both Rota and Noro virus infectious diarrhea were extracted based on the International Classification of Diseases, 9th Revision (ICD-9, code for rotavirus/norovirus: 008.61/008.63) codes respectively	Daily total rainfall as well as daily average temperatures were calculated during the same study period.	Sub-tropical climate zone	Not clearly stated	30 °C (97th percentile) reference to 17 °C	99th percentile or 99.5 mm reference to 0.6 mm	Not stated	Daily	10 years	Generalized additive negative binomial regression models with distributed lag non-linear terms	Short-term assocation	Lag 0-10	Day	0-10	Relative risk (RR)	Converted to IRR	0.95	0.56 (0.37, 0.84)	Negatiive association	Not assessed	0.40 (0.20, 0.79)	Negative association	Not assessed	Not assessed	Not assessed	Exreme rainfal and high temperature have strong association between rotavitus hospital admissions.	Penalized spline function with certain degrees of freedom (df) was applied to day of the year and day of the study period to adjust for inter-annual seasonal variation and long-term trend for both types of infections.	2018	East Asia & Pacific	Upper middle income	-0.58	0.211	0.0447	-0.196	0.354	0.1251	None
11	Wang P, 2018	Hong Kong, China	Rural & urban	Public hospitals	Under-five age children	Hospital-based time series data	2007–2011	Norovirus diarrhea	3035	Rainfall (Extreme precipitation), Temperature	Not assessed	Relative humidity	Both Rota and Noro virus infectious diarrhea were extracted based on the International Classification of Diseases, 9th Revision (ICD-9, code for rotavirus/norovirus: 008.61/008.63) codes respectively	Daily total rainfall as well as daily average temperatures were calculated during the same study period.	Sub- tropical climate zone	Not clearly stated	30 °C (97th percentile, reference to 17 °C	99th percentile or 99.5 mm refrence to 0.02 mm	Not stated	Daily	10 years	Generalized additive negative binomial regression models with distributed lag non-linear terms	Short-term assocation	Lag 0-7	Day	0-7	Relative risk (RR)	Converted to IRR	0.95	0.47 (0.29, 0.78)	Negatiive association	Not assessed	1.93 (1.21, 3.09)	Positive association	Not assessed	Not assessed	Not assessed	Exreme rainfal and high temperature have strong association between rotavitus hospital admissions.	Penalized spline function with certain degrees of freedom (df) was applied to day of the year and day of the study period to adjust for inter-annual seasonal variation and long-term trend for both types of infections.	2018	East Asia & Pacific	Upper middle income	0.755	0.246	0.0607	0.658	0.238	0.0567	None
12	Wu . J, 2014	Matlab, Bangladesh	Rural	Community	Under-five age children	Community based-Surveillance study	2000-2006	Diarrhea	16551/382834	Rainfall (mean), Temperature(mean)	Not assessed	Socio-economic status and flood control status	Diarrhea was defined as three or more liquid stools during a 24 hour period	Rainfall and temperature within a day greater than or equal to daily rainfall or temperature percentile of 90°c for a period of a month	Tropical savanna climate zone	Annually consistent temperature	The 90th percentile of the distribution as the threshold to define hot days	The 90th percentile as the threshold to define days with heavy rainfall was used	Not stated	Monthly	7 years	Stepwise logistic regression	Short-term, seasonal, trend & reminder	Lag 7- 15	Day	7-15	Odds Ratio (OR)	Converted to IRR	0.95	0·996 (0·992, 1·000)	Negative association	Not assessed	0·996 (0·991, 1·000)	Positive association	Not assessed	Not assessed	SES, 0.874 ( 0.864 0.885)	The increases in the number of hot days and days with heavy rainfall were associated with an increase in daily diarrhoea cases. However, the associations for average temperature and rainfall could be negative after other variables were controlled in multivariable stepwise models.	Number of children, flood-control status, socioeconomic status	2014	South Asia	Lower-middle income	-0.004	0.002	0.0000	-0.004	0.003	0.0000	None
13	Andhikaputra G, 2023	Taiwan	Rural & Urban	National Health Insurance database-Minsttry of health and welfare	under-five age children	Secondary data source	2004-2015	Diarrhea	10613	Precipitation (mean), Temperature	Surface water storage (SWS) assessed	None	This study used the ninth and 10th revi sions of the International Classification of Diseases (ICD-9 and ICD-10) codes to identify diarrheal disease cases	Weather data were aggregated from hourly resolution to monthly resolution for the analysis to match the temporal resolution of the outcome measures.	Tropical cylone	The seasons in Taiwan are classified into 5: Winter (December-January), spring (March-April), mei-yu (East Asian rainy season; May-June), typhoon (July-August), and autumn (September November)	Mean monthly temperature 23.24°C	Mean monthly rainfall 178.24 mm	Not cleary stated	Monthly	2 years	Multivariate generalized estimating equation (GEE) model	Long-term anomalis assocaition	Lag1-2	Month	2	Incidence rate ratio (IRR)	Incidence rate ratio (IRR)	0.95	1.03 ( 1.01, 1.07)	Positive association	The risk of all-cause infectious diarrhea was significantly associated with average temperature anomalies in the population aged under 5 years	1.00 (1.00, 1.00)	Neutral association	Not assessed	Not assessed	1.27 (1.14, 1.42)	The findings showed that temperature and SWS were significantly associated with an increased risk of diarrhea, whereas precipatation was not.	Seasonality, Lunar New and Population statistics (as offset variable ) were considered in the model Year events	2023	East Asia & Pacific	Upper-middle income	0.03	0.01	0.0001	0	Not produced	Not produce	None
14	Dharmayanti I, 2022	South Kalimantan, Indonesia	Rural & Urban	Health management information system	under-five age children	An ecological time-series study design	2017-2020	Diarrhea	97918	Rainfall (mean), Temperature (mean)	latrine usage and handwashing	Relative humidity	Scientific defination was used to define the the outcome variable'diarrhea'	Monthly temperature, rainfall and relative humidity	Not clearly stated	Rainy season (October-may) and dry season (June-August)	Mean temperature was 27.32°C	Mean rainfall was 203.72 millmeter	Not cleary stated	Monthly	4 years	Negative binomial regression	long-term monthly anomalies	Not specified	Not specified	Not specified	Incidence rate ratio (IRR)	Incidence rate ratio (IRR)	0.95	1.103 (1.009, 1.206)	Positive association	There was a strong postive association between temperature and increased risk of diarrhea	0.999 (0.999, 1.000)	No association	No significant association between rainfall and diarrhea	lack of handwashing water was associated with diarrhea	0.97 (0.95, 0.99)	There was a significant association between relative humidity and diarrhea occurrence among U5 children	Not clearly stated	2022	Southeast Asia	Upper-middle income	0.098	0.045	0.0021	-0.001	0.0005	0	None
15	Dhimal M, 2022	Nepal	Rural & Urban	Department of Hydrology and Meteorology and Health Management Information System (HMIS) of the Government of Nepal	under-five age children	Nation-wide ecology study	2002-2014	Diarrhea	10799	Rainfall (mean), Temperature (mean)		Relative humidity	The outcome variable of analysis was diarrhea incidence among the children below 5 years of age		Tropical to sub-tropical climate zone		Mean temperature ranged between 12 and 28◦C			Monthly	13 yeaars	Time-series log-linear regression models	Long-term monthly association	Not specified	Not specified	Not specified	Incidence rate in percentage	Converted to IRR	0.95	1.04 (1.04. 1.05)	Positive association		1.003 (1.001, 1.004)	Positive association	Not assessed	Surface water storage assessed	Relative humidity	The findings showed that temperature and rainfall were significantly associated with an in creased risk of diarrhea in Nepal. period	Not clearly stated	2022	Southern Asia	Upper middle income	0.044	0.002	0	0.003	0.001	0	None
16	Kemajou K, 2022	Sub-Saharan Africa (SSA)	Rural & Urban	Demographic and Health Surveys (DHS)	Under-five age children	Nationally representative household surveys that provide indicators in the areas of population, health and Nutrition	2000–2019	The number of cases of diarrhea among children under five in the household who constitute our dependent variable		Rainfall (mean), Temperature (mean)	Water and saniation conditions were assessed	Not assessed	Number of cases of diarrhea among children under five in the household who constitute our dependent variable(diarrhea in the last 2 weeks) in DHS data	Household environment are source of water supply (1. improved, 2. unimproved), type of sanitation (1. improved, 2. unimproved), which are collected at the household level in the DHS.				Not clear stated	Not clear stated	Annually	20 years	Multilevel Poisson regression model	long-term association	None	None	None	Incidence rate ratio (IRR)	Incidence rate ratio (IRR)	0.95	1.067 (1.027, 1.109)	Positive association	There was change due	1.006 (1.002, 1.010)	Positive association	unsafe drinking water reduced rainfall-diarrhea association to IRR=1.001(1.0003, 1.0017), umimproved sanitation changedr rainfall-diarrhea association to 1.006 (1.002, 1.0030)	unimproved drinking water and sanitary condions	Not assessed	When average temperature and rainfall increase, households using unimproved sanitation or unim proved water have more cases of diarrhea		2022	Sub-saharan Africa	Low income	0.065	0.02	0.0004	0.006	0.002	0	None
[truncated: 6 more columns]

## Sheet: Table S8
	Table S8: Selected studies (with main characteristics) that assessed influence of temperature on childhood diarrhea (aricles included were either contained rainfall assessment or rainfall and temperature)
S.N	First author, year	Study Country	Study conducted at :- Urban, Rural or both	Study data taken from -----	Study population (group)	Study Design	Study Period	Study Outcome	Number of diarrheal cases	Climate factors assessed-(Rainfall or temperature or both)	WASH factors assessed	Other factors (climate, socio-demographic, environmental or behavoral)	Outcome variable defination	Author's Operational defination of factors	Climate type ( in a study areas)	Season type	Cut off point of temeprature	Cut off point for rainfall	Source of drinking water	Measure of frequency	Total study duration in year	Statistical Analyzed Model	Association type: short term, sesonal, long term or both	Lag considered	Lag unit	Lag value	Scale of measurement	Incidence Rate Ratio IRR)	Level of confidence intervals in percent	Temperature cause-diarrhea effect estimates	Temp-diarrhea assocation	Temperature-diarrhea effect estimate change due to effect modificators	Rainfall cause-diarrhea effect estimates	Rainfall-diarrhea assocaition	Rainfall-diarrhea effect estimate change due to effect modificators	Effect estimates due to WASH factors	Effect estimates due to climate and other factors	Main finding of the study	Covariates adjusted during analysis	Publication Year	Study country-by Region	Countrycategory- by income economy	Log of IRR-temp	SE of log(IRR)-temp	variance	Log(IRR)-rain	SE of log(IRR)-rain	Variance	Log IRR WASH conditions*temp
1	Alemayehu B, 2020	Bench Maji, Ethiopia	Rural & urban	Health department	Under-five age children	A retrospective time series study	2010 - 2017	Diarrhea	22515	Rainfall, Temperature (mean)	Not assessed	Not assesed	Diarrhea was identified as three or more liquid stool per day, or more frequently than normal for expected U5-children that were offed treatment during visiting health facilities at admission and outpatient departments	Monthly average temperature in degrees Celsius (°C) and rainfall in millimeters (mm) of the respective years (2010–2017) were obtained from National Meteorological Agency of Jimma branch.	Not clearly stated	Short rainy sason (March to April), dry season (October to February), and long rainy season (June to September)	Not stated	Not stated	Not stated	Monthly	8 years	A negative binomial regression model	Monthly assocaition & yearly trend	None	None	None	Incedence Rate Ratio (IRR)	Approximated to IRR	0.95	1.166 (1.1644, 1.1688)	Positive association	Not assessed	1.002 (1.001, 1.002)	Positive association	Not assessed	Not assessed	Not assessed	Both temeperature and rainfall had significant positive associations with U5 diarrhea.	Not adjusted for pontential risk factors	2020	Sub-saharan Africa	Low income	0.154	0.001	0.0000	0.002	0.001	0.0000	None
2	Andhikaputra G, 2023	Taiwan	Rural & Urban	National Health Insurance database-Minsttry of health and welfare	under-five age children	Secondary data source	2004-2015	Diarrhea	10613	Precipitation (mean), Temperature	Surface water storage (SWS)	Not assesed	This study used the ninth and 10th revisions of the International Classification of Diseases (ICD-9 and ICD-10) codes to identify diarrheal disease cases	Weather data were aggregated from hourly resolution to monthly resolution for the analysis to match the temporal resolution of the outcome measures.	Tropical cylone	The seasons in Taiwan are classified into 5: Winter (December-January), spring (March-April), mei-yu (East Asian rainy season; May-June), typhoon (July-August), and autumn (September November)	Mean monthly temperature 23.24°C	Mean monthly rainfall 178.24 mm	Not cleary stated	Monthly	2 years	Multivariate generalized estimating equation (GEE) model	Long-term anomalis assocaition	Lag1-2	Month	2	Incidence rate ratio (IRR)	Approximated to IRR	0.95	1.03 ( 1.01, 1.07)	Positive association	The risk of all-cause infectious diarrhea was significantly associated with average temperature anomalies in the population aged under 5 years	Not significantly associated with	Neutral	Not assessed	Not assessed	1.27 (1.14, 1.42)	The findings showed that temperature and SWS were significantly associated with an increased risk of diarrhea, whereas precipatation was not.	Seasonality, Lunar New and Population statistics (as offset variable ) were considered in the model Year events	2023	East Asia & Pacific	Upper-middle income	0.03	0.01	0.0001	None	None	None	None
3	Atchison .C.J, 2010	Great Britian & Netherlands	Urban	Medical microbiology laboratories & Health Protection Scotland and the National Institute for Public Health and the Environment (RIVM)	under-five age children	Facility-based surveillance study	1993–2007	Rota virus diarrhea	Not clearly specified	Rainfall, Temperature	Not assessed	Relative humidity	Weekly counts of laboratory-confirmed rotavirus infections between 1993 and 2007, based on illness onset date of the under-five individual from whom the specimen was llected	Average weekly temperatures over lags of 0–4 weeks	Not stated	Winter (December, January and February), spring (March, April and May), summer (June, July and August) and autumn (September, October and November).	Threshold of 5°C	Not specfied	Not specified	Weekly	6 years	Meta-analysis using fixed effect models	Short-term association	Lags 0–4	Week	0-4	Relative Risk (RR)	Approximated to IRR	0.95	0.87 (0.85, 0.89)	Positive association	Not assessed	weak and inconsistent association	Neutral	Not assessed	Not assessed	Relative humidity	A rise in ambient temperature was associated with a reduction in the number of reported rotavirus infections	Controlling for trend, seasonality, public holidays, relative humidity and rainfal	2010	Europe & Central Asia	High income	-0.139	0.011	0.0001	None	None	None	None
4	Azage M, 2015	Awi, West & East Gojjam, Ethiopia	Rural & urban	HMIS-district health offices	Under-five age children	A retrospective time seires study	July, 2013 - June, 2015	Diarrhea	217734	Rainfall (mean), Temperature (mean)	Not assessed	Relative humidity	Author used the WHO definition to record diarrhea case as " the passage of loose or watery stools at least three times in a 24-hour period	Monthly data of rainfall, temperature and relative humidit were obtained from Satellite data (NOAA).	Not stated	Dry, pre-rain and long rainy season	Monthly average mean temperature of 18.0˚C as a reference	Monthly average mean rainfall (158.3 mm) as a reference	Not stated	Monthly	2 years	Multivariable negative binomial regression	Short-term association(nonth, Seasonal patterns	Lag 0-2	Month	0-2	Incedence rate ratio (IRR)	Approximated to IRR	0.95	1.019 (1.0034, 1.0347)	Positive association	Confounding effect between explanatory variables and outcome variable was controled in final model	1.0004 (1.0001, 1.0007)	Positive association	Not assessed	Not assessed	Relative humidity, IRR = 0.3915(0.2721, 0.5631)	Monthly average temperature and monthly average rainfall were positively associated with the rate of CDD, whereas the relative humidity was negatively associated with the rate of CDD.	Not clearly stated	2015	Sub-Saharan Africa	Low income	0.019	0.008	0.0001	0.0004	0.0002	1e-05	None
5	Bhandari D, 2020	Kathmandu, Nepal	Urban	Health Management Information System (HMIS), Department of Health Services (DoHS), Ministry of Health and Population, Nepal.	Under-five age children	A retrospective time series study	2003-2013	Infectious diarrhea	219,774	Rainfall (mean), Temperature (mean of maximum temp )	Not assessed	Not assessesd	Diarrhoea case was operationalized as the passage of three or more liquid stools per day (or more frequent passage than is normal for the individual), as a result of an infection in the intestinal tract caused by bacterial, parasitic or viral organisms by the Department of Health Services in 2014.	Monthly means for maximum and minimum temperature, relative humidity and rainfall were calculated from daily records	warm temperate zone characterised by a subtropical highland climate	Hot and dry summer and dry season with low rain	1°C increase in maximum temperature above the monthly average recorded within that month (mean 26.33°C )	Every 10 mm increase in rainfall above the monthly cumulative value recorded within that month (average 149.94 mm)	Not clearly stated	Monthly	10 years	A quasi Poisson generalised linear equation with distributed lag linear model	Short-term ssociation (monthly), future impact projection	Lag 1	Month	1	Relative Risk (RR)	Approximated to IRR	0.95	1.084 (1.02, 1.14)	Positive association	Not assessed	1.009 (1.004, 1.015)	Positive association	Not assessed	Not assessed	Not assessed	There exists a significant association (p < 0.05) between childhood diarrhoea and an increase in maximum temperature and rainfall in Kathmandu, Nepal	Adjusted for seasonality, long term variation and the effect of relative humidity	2020	South Asia	Lower middle income	0.081	0.031	0.0010	0.009	0.003	0.0000	None
6	D’souza R. M, 2008	Three cities, Australia	Urban	Health department (each State HD)	under-five age children	A time series study design	1993-2003	Rota virus diarrhea	5911	Temperature (mean high)	Not assessed	Relatvie humidity	Rotavirus diarrhea was defined according to the International Classification of Diseases ICD-9: 008; ICD-10: A08)	Temperature was measured in degree celsious (0c) daily and averaged to weekly base for analysis purpose	Dry, inland and temperate climate zone	Not stated	Not stated	Not stated	Not specified	Weekly	11 years	log-linear model with a cubic trend and season	Seosonal, trends	Lag 1	week	1	Incidence rate ratio (IRR)	Approximated to IRR	0.95	0.97 (0.93, 0.98)	Negatiive association	The effect was similar with the effect of Rlative humidity	Not assessed	Not assessed	Not assessed	Not assessed	Relative humid, IRR:0.98 (0.97–0.99)	Higher temperature in the previous week were associated with a decrease in rotavirus diarrhoeal admissions in city	Adjusted for changes in the population size, rota virus infectivity, hospital admissions coding or changes to diarrhoeal management strategies between years.	2008	East Asia & Pacific	High income	-0.031	0.021	0.0005	None	None	None	None
7	Delahoy J. M, 2021	Peru	Rural & urban	Public & private clinics	under-five age children	Ecological time series study	Janu, 2005 - Dec, 2015	Diarrhea	Not clearly stated	Temperature (high)	Piped water access (low & high piper water access)	Rota virus vaccine and El Niño events	Childhood diarrhea was defined as under-five children with diarrhea disease who visited clinics in Peru during the study period.	Daily mean temperatures were avaraged by taking daily Max and Min temperatures at 0.1° gridded spatial resolution (each grid approximately 10 km × 10 km) for the country of Peru.	Not clearly stated	Dry season(usually June - November) and rainy season	Provinces with less than a 3 °C difference between the mean temperature in the warmest and coolest month were classified as having low temperature variability & were excluded in the sensitivity analysis models.	Not asessed	Piped water sources (Majority)	Weekly, annual	11 years	Negative binomial generalized estimating equations (GEEs) with autoregressive correlation structures.	Assocation (seasonal & trend)	Lag 1-3	Week	1-3	Incedence rate ratio (IRR)	Approximated to IRR	0.95	1.038 (1.032, 1.044)	Positive association	In provinces with low access to piped drinking water sources, high tempeture caused childhood diarrhea with IRR of 1.034 [ 1.018, 1.050].	Not assessed	Not assessed	Not assessed	Piped water source(based on provices) with EL Nino, dry season as wel as temperature was assessed and showed posivite association. However, was not nationally representative.	EL Nino, dry season, rotavirus vaccine were assed	Higher temperature could increase clinic visits for childhood diarrhea in Peru. There was no evidence of higher levels of access to piped water mitigated the effects of temperature on the childhood diarrhea rate.	Controlled for other variables in the model/table, and for province.	2021	Latin America & Caribbean	Upper middle income	0.037	0.003	0.0000	None	None	None	0.033 (Low access to piped drinking water sources
8	Dharmayanti I, 2022	South Kalimantan, Indonesia	Rural & Urban	Health management information system	under-five age children	An ecological time-series study design	2017-2020	Diarrhea	97918	Rainfall (mean), Temperature (mean)	Latrine usage and handwashing	Relative humidity	Scientific defination was used to define the the outcome variable'diarrhea'	Monthly temperature, rainfall and relative humidity	Not clearly stated	Rainy season (October-may) and dry season (June-August)	Mean temperature was 27.32°C	Mean rainfall was 203.72 millmeter	Not cleary stated	Monthly	4 years	Negative binomial regression	long-term monthly anomalies	Not specified	Not specified	Not specified	Incidence rate ratio (IRR)	Approximated to IRR	0.95	1.103 (1.009, 1.206)	Positive association	There was a strong postive association between temperature and increased risk of diarrhea	0.999 (0.999, 1.000)	No association	No significant association between rainfall and diarrhea	lack of handwashing water was associated with diarrhea	0.97 (0.95, 0.99)	There was a significant association between relative humidity and diarrhea occurrence among U5 children	Not clearly stated	2022	Southeast Asia	Upper-middle income	0.098	0.045	0.0021	-0.0005	0.0003	0	None
9	Dhimal M, 2016	Kathmandu, Nepal	Rural & urban	Health facilities	under-five age children	A retrospective time series study	2002 - 2014	Diarrhea	Not clearly stated	Rainfall, Temperature	Water supply and sanitation coverage	Relative humidity (morning & evening)	Diarrhea was defined and obtained according to the standard of HMIS, Department of Health Service (DoHS) for the years from 2003 to 2013.	Monthly temperature (maxi and mini) from 1971 to 2014 and precipitation data (1970-2014) were taken from Department of Hydrology and Meteorology, Government of Nepal	Not clearly stated	Winter and three monsoon types seasons	Not stated	Not clear stated	Not specified	Monthly	12 years	Time series log-linear regression	Association & seasonal trend	None	None	None	Relative Risk (RR)	Approximated to IRR	0.95	1.044 (1.039, 1.048)	Positive association	The increased water coverage could not reduce the trend of under-five diarrheal disease incidence in Nepal(weak positive correlation existed for both variables)	1.022 [1.001, 1.044]	Positive association	The increased water coverage could not reduce the trend of under-five diarrheal disease incidence in Nepal(weak positive correlation existed for both variables)	Correlation of sanitation and drinking water sources with under-five diarrhea was assessed and showed positive association, however, not model was used	The overall effect of Relative humidity was insignificant in Nepal. Seasonal and clusters anal ysis were also assessed.	The analysis showed a significant effect of air temperature and rainfall on incidence of diarrhea in Nepla, with wide variation across eco-development regions.	Not clearly stated	2016	South Asia	Lower middle income	0.043	0.002	0.000	0.022	0.011	0.0000	None
10	Dhimal M, 2022	Nepal	Rural & Urban	Department of Hydrology and Meteorology and Health Management Information System (HMIS) of the Government of Nepal	under-five age children	Nation-wide ecology study	2002-2014	Diarrhea	10799	Rainfall (mean), Temperature (mean)	Not assessed	Relative humidity	The outcome variable of analysis was diarrhea incidence among the children below 5 years of age		Tropical to sub-tropical climate zone		Mean temperature ranged between 12 and 28◦C			Monthly	13 yeaars	Time-series log-linear regression models	Long-term monthly association	Not specified	Not specified	Not specified	Incidence rate in percentage	Approximated to IRR	0.95	1.04 (1.04. 1.05)	Positive association		1.003 (1.001, 1.004)	Positive association	Not assessed	Surface water storage assessed	Relative humidity	The findings showed that temperature and rainfall were significantly associated with an in creased risk of diarrhea in Nepal. period	Not clearly stated	2022	Southern Asia	Upper middle income	0.044	0.002	0	0.003	0.001	0	None
11	Hao Q, 2021	Guangdong , China	Urban	China CDC	Under-five age children	Facility-based surveillance data	Janu, 2014 - Dec, 2016	Infectious diarrhea	256685	Temperature (mean)	Not stated	Demographic characteristics, health resource information, economic indicators, Wind speed and relative humidity	Other Infectious Diarrhea cases were all OID cases diagnosed according to the criterion (WS 271–2007) published by the Ministry of Health of the People's Republic of China in 2007	Daily mean temperature, wind speed, relative humidity, and accumulated precipitation were collected from fixed monitoring stations of Guangdong, provided by China Meteorological Data Sharing Service System	Sub-tropical monsoon climate zone	Not stated	Temperature below 5th percentile of temperature considered as low and temperature above the 95th percentile of temperature considered as high for each each city.	Not stated	Not stated	Daily	3 years	Meta-regression model at final step( in addition to Distributed lag non-linear models (DLNM) with a quasi-Poisson distribution)	Short-term assocation	Lag 1-40	Day	0-20	Relative Risk (RR)	Approximated to IRR	0.95	1.026(1.014,1.038)	Positive association	Not assessed	Not clearly stated	Not assessed	Not assessed	Not assessed	Not assessed	Low temperature was an important risk factor for category C ID in Guangdong province, China	Adjusted for seasonality and long-term trends, other meteorological variables & autocorrelation	2019	East Asia & Pacific	Upper middle income	0.026	0.006	0.0000	None	None	None	None
12	Hao Y, 2019	Anhui Province, China	Urban	Anhui provincial CDC	under-five age children	Ecological time series study	Janu, 2010 - Dec, 2015	Bacterial dysentery	19959	Temperature (high)	Not assessed	Relative humidity	A confirmed BD case was defined as a patient through clinical diagnosis combined with the pathogenic examination of isolation of Shigella spp.	Weekly mean temperatures, calculated from daily maximum and minimum temperature, were obtained from the China Meteorological Data Sharing Service System.	Sub-humid warm temperate continental monsoon climate zone	Hot and rainy weather in summer seasons	Weekly mean temperature at 50th Percentile or 17 °C was a reference .	Not stated	Not Stated	Weekly	6 years	Generalized linear model combined with a DLNM with a Quasi-poisson distribution._x0002_	Associations between ambient temperature and BD	Lag 0-4	Week	0-4	Relative Risk (RR)	Approximated to IRR	0.95	1.42 ( 1.16,1.75)	Positive association	There was a change in high urban and low urban settings	Not assessed	Not assessed	Not assessed	None	U5 diarrhea, in low urbanized cities was inreased by RR 1.01 (95% CI: 0.70, 1.46) and by 1.56 (95% CI: 1.20, 1.92) in high urbanized cities dur to rose of weekly mean temperaures.	Among U5 children, high mean temperature had positive effect on Bacterial dysentery.	Adjusted for relative humidity, rainfall, seasonal pattern, long-term trend & auto-correlation	2019	South Asia	Upper middle income	0.351	0.103	0.0106	None	None	None	None
13	Hashizume M, 2007	Dhaka, Bangladesh	Urban	Hospital	under-five age children	Hospital-based surviellance study	1996 - 2002	Non-cholera diarrhoea	12, 182	Rainfall (high), Temperature (high)	Drinking water source and sanitation practices (drinking water source, distance to-and-from water source and type of toilets)	Socio-demographic data (age, sex and economic status)	Non-cholera diarrhoea was defined as diarrhea in U5 patients, except Vibrio cholerae identified from the stool specimen.	Factors such as River-level, rainfall , maximum & minimum temperatures were calculated based on daily data taken from the Bangladesh Meteorological Department, and hygiene and sanitary status from study participanrts.	Sub-tropical monsoon climate zone	Monsoon-a bimodal seasonality( high rain before monsoon)	Not stated	Threshold of 52 mm of average rainfall	Not stated	Weekly	7 years	Poisson regression model	Short-term association (including seasonal association)	Lag 0-16	Week	0-4	Relative Risk (RR)	Approximated to IRR	0.95	1.06 [1.03, 1.08]	Positive association	There was a change due to unsanitary toilet usage, 1.096(1.060, 1.134)	1.05 [1.03, 1.07] for lag 0-8 week	Positive association	There was no difference on effect size due to socio-economic, sex, age and sanitation practices	Un sanitary toilets usage (significant), drinking water sources and distance from water source (both not significant)	Sex & age (not significant),but no education and non-concrete roof structure(significant).	High & low rainfall has association with diarrhea. effect of temperature on diarrhea has litle diffrence in households using unsanitaty toilets. However, the effects of rainfall were not differential by hygiene and sanitation practices.	Seasonal variation, between-year variation, public holidays and rainfallor temperature	2008	South Asia	Lower-middle income	0.058	0.015	0.0002	0.049	0.010	0.0001	0.092 (un improved latrine facilities)
14	Hashizume M, 2008	Dhaka, Bangladesh	Urban	Hospital	under-five age children	Hospital-based Surveillance study	Janu, 1996 - Dec, 2001	Rotavirus diarrhoea	3115	Temperature (high)	Not assessed	Relative humidity and river level	Rotavirus diarrhoea was defined as diarrhea when rotavirus antigen was identified in the stool specimen.	Daily average temperatures were computed as the mean of the daily maximum and minimum values.	Sub-tropical monsoon climate zone	Monsoon-a bimodal seasonality( high rain before monsoon)	The estimated threshold was 29 0C (95% CI 28–30)	Not stated	Not stated	Weekly	6 years	Generalized linear Poisson regression models allowing for over_x0002_dispersion	Short-term association	Lag 0-4	Week	0-4	Relative Risk (RR)	Approximated to IRR	0.95	1.40 (1.19, 1.65)	Positive association	The change was not assessed by environmental factors	Not assessed	Not assessed	Not assessed	Not assessed	Rivel level and relative humidity, both are sigficant	There was strong positive assocition btween temperature and rotavirus diarrhoea at Dhaka, Bangladesh.	Humidity, river level, seasonal patterns, between-year variations and public holidays	2008	South Asia	Lower-middle income	0.337	0.083	0.0069	None	None	None	None
15	Huang N, 2021	Cities in Jiangsu, China	Urban	Jiangsu CDC	under-five age children	A retrospective time series study	Janu, 2015-Dece, 2019	Infectious diarrhea	64855	Temperature (maximum)	Not assessed	Daily average air pressure (HPA), daily, average relative humidity (RH), and daily precipitation (MP	Infectious diarrhea cases were defined based on the standard clinical diagnosis	Climate variables were calculated the average level of each meteorological variable in each city using monitoring data from more than one meteorological station.	Not stated	Not stated	Reference value was set at 16.7°C	Not stated	Not Stated	Daily	5 years	Conditional Poisson regression in combination with the DLNM	Short-term assocation	Lag 0-21	Day	0-21	Relative Risk (RR)	Approximated to IRR	0.95	1.03 (1.01, 1.05)	Positive association	Not assessed	Not assessed	Not assessed	Not assessed	Not assessd	Sperman correlation coffecint to assess asocition with teperature	The results of DLNM analysis implicated that the lag-effect of Tmax varied among the 13 cities in Jiangsu and had significant differences in 8 cities.	Adjusted for relative humidity, preciptation, day of week, long-term trends and seasonality	2021	South Asia	Upper middle income	0.030	0.010	0.0001	None	None	None	None
16	Kemajou K, 2022	Sub-Saharan Africa (SSA)	Rural & Urban	Demographic and Health Surveys (DHS)	Under-five age children	Nationally representative household surveys that provide indicators in the areas of population, health and Nutrition	2000–2019	Diarrhea		Rainfall (mean), Temperature (mean)	Water and saniation conditions	Not assessed	Number of cases of diarrhea among children under five in the household who constitute our dependent variable(diarrhea in the last 2 weeks) in DHS data	Household environment are source of water supply (1. improved, 2. unimproved), type of sanitation (1. improved, 2. unimproved), which are collected at the household level in the DHS.				Not clear stated	Not clear stated	Annually	20 years	Multilevel Poisson regression model	long-term association	None	None	None	Incidence rate ratio (IRR)	Approximated to IRR	0.95	1.067 (1.027, 1.109)	Positive association	There was change due	1.006 (1.002, 1.010)	Positive association	unsafe drinking water reduced rainfall-diarrhea association to IRR=1.001(1.0003, 1.0017), umimproved sanitation changedr rainfall-diarrhea association to 1.006 (1.002, 1.0030)	unimproved drinking water and sanitary condions	Not assessed	When average temperature and rainfall increase, households using unimproved sanitation or unim proved water have more cases of diarrhea		2022	Sub-saharan Africa	Low income	0.065	0.02	0.0004	0.006	0.002	0	None
17	Lee Suk H, 2017	Kon Tum, Vietanam	Rural & urban	Published books on infections issued by the MoH annual)	Under-five age children	National surveillance system	1999 - 2013	Bacterial dysentery	596343	Rainfall (precitation), Temperature	Not assessed	Relative humidity	Diarrhea(BD) was defined as a patient presenting with diarrhoea with visible blood in the stool and fever, anorexia, abdominal cramps, and tenesmus	Climate data (monthly average temperature [°C], total precipitation [100 mm], and average relative humidity [%]) were also collected during the study period	Humidity climate zone	Rainy and hot (from May to October) and dry and cool (from November to Aril)	Not stated	Not stated	Not stated	Monthly	15 years	Multivariable Negative Binomial Regression models	Seasonal	Lag 1	Month	1	Incedence rate ratio (IRR)	Approximated to IRR	0.95	1.07 (1.04, 1.10)	Positive association	Not assessed	1.04( 1.01, 1.07	Positive association	Not assessed	Not assessed	Average relative humidity, IRR1.01( 1.00–1.01)	Temperature and precipitation were found to be positively associated with the incidence of BD		2017	East Asia & Pacific	Low middle income	0.068	0.014	0.0002	0.039	0.015	0.0002	None
18	Mertens A, 2019	Tamil Nadu, India	Rural	Community	under-five age children	Prospective Cohort study	Janu, 2008 - Apr, 2009	Diarrhea	259/14,254	Rainfall (heavy), Temperature (high)	Water contamination ( presence of H2S & fecal cantamination )	Demograhic and socio-economic status (only describitive analysis was performed)	Diarrhea was defined as three or more loose or watery stools within 24 hrs or one or more stools with visible blood in under-five children.	Heavy rainfall was defined as if it included at least 1 d with ≥16:82 mm of precipitation within 7-days.	Tropical and hot climate zone	Monsoon rainy season from August -December (most rain occurs from Sep-Nov)	Lowest quartile - as a reference point	80th percentile of daily rainfall on days with >0 mm of precipitation during study period	Ground water (using stand pipe)	Monthly	1.3 years	Binomial regression (with adjusted model )	Short-term association (including seasonal association)	Lag 1-3	Week	1-3	Prevalence Ratio (PR)	Approximated to IRR	0.95	2.95 (1.99, 4.39)	Positive association	There was no diffrence in effect size due to presence of H2S in household drinking water	2.60 [1.55, 4.36]	Positive assocaition	There was a change due to bacterial contamination, but not statistical significant (PR = 1.27 (0.84, 1.92).	H2S and baterial contaimation of household stored drinking water was not statistical significantwith rainfall	None	The prevalence of diarrhea was associated with mean temperature during the first, second, and third weeks before the 7-d diarrhea recall period. Fecal contamination of household drinking water samples, as indicated by a positive H2S test, was not,clearly associated with mean temperature. Heavy rainfall events were associated with higher diarrhea risk for three rain weeks following a 60-d dry peri…	Village membership, study week (autoregressive term), models adjusted for potential confounders, or between models with missing data or terms and complete-case model	2019	South Asia	Lower-middle income	1.082	0.201	0.0403	0.956	0.264	0.0696	None
19	Masinaei M, 2021	Iran	Rural & urban	Health facility	under-five age children	A retrospective time series study	Apr, 2014 - Mar, 2018	Acute watery diarrhea	1552255	Temperature (Mean)	Piped drinking water sources, public sewerage networks	Wind speed, elevation, infrastructure-to-Household Size Ratio (IHSR), years of schooling (YOS), wealth index and urbanization	Diarrhea was defined as confirmed diarrhea in children <5 years old in Iran	Rainfall, temperature and wind speed in each district-month were calculated by aggregating over the hourly reported data of Iran Meteorological Organization (IRIMO) stations	Not clearly stated	Not stated	Mean temperature of 18.7 °C was used as a reference	Mean cumulative rainfall with 69.74 mm was used as a reference	Not clearly stated	Monthly	5 years	Time series regression model with seasonally varying coefficients for climatic variables	Monthly, seasonal & trends	None	None	None	Incedence Rate Ratio (RR)	Approximated to IRR	0.95	1.045 (1.025, 1.075)	Positive association	Piped drinking water sources and public sewarage network had negative association with (IRR: 0.9948 [ 0.9933, 0.9964], (IRR: 0.9965 [ 0.9938, 0.9992]	Not assessed	Not assessed	Not assessed	Piped drinking water, public sewerage network were assessed and showed negative significant association		Temperature had a global positive relationship with seasonal U5AWD in districts	Not clearly stated	2021	Middle east & North Africa	Lower middle income	0.044	0.010	0.0001	None	None	None	(-0.005) piped water sources, -0.004(public sewarage network
20	Morral-Puigmal C, 2018	Spain	Rural & urban	Hospital	under-one and one age children	Eological time series study	1997–2013	gastroenteritis-diarrhea	96864	Temperature (mean)	Not assessed	Not assessed	Hospitalizations due to infectious gastroenteritis as the main diagnosis at discharge	Daily average temperature (°C) were obtained from the European Climate Assessment & Dataset	Not stated	Not specifed	5th percentile of temperature as a reference	None	Not specified	Daily	17 years	quasi-Poisson regression models with overdispersion and Distributed Lag Non-linear Model (DLNM)	Short-term assocation	Lag 0-28	Day	7-14	Relative Risk (RR)	Approximated to IRR	0.95	1.19 (0.89, 1.61)	Positive association	Not assessed	None	Not assessed	Not assessed	Gender and occupation RR stated	Not assessed	Children less than one year old were the most susceptible to cold	Adjustes for time trends and seasonality	2018	Europe & centeral Asia	High income	0.174	0.148	0.0220	None	None	None	None
21	Musengimana G, 2016	Cape Town, South Africa	Urban	Health facilities	Under-five age children	A cross-sectional study	Nov, 2012 - May, 2014	Acute diarrhea	58, 617	Temperature (mean)	Not assessed	Not assessed	Acute diarrhoea confirmed by the health professionals working at Primary health care facilities at CTMA over the study period were used for the analysis.	Daily temperature data were collated into weekly data by calculating the mean temperature using the same dates of the weeks for which the diarrhoea dataset was collected	Mediterranean climate Zone	Cold winter characterized by major rainfall occurs with an average daytime maximun temperature of 18 ◦C ; and a hot dry summer with an average daytime maximum temperature of 26 ◦C.	5°c incrases or decreases as a reference for both minimum and maximum temperature	Not stated	Most population (87%) has potable water sources	Weekly	1.2 year	A Poisson regression and a lagged Poisson model with autocorrelation	Seosonal, trends	Lag 1	Week	1	Incedence rate ratio (IRR)	Approximated to IRR	0.95	1.11 (1.02, 1.20)	Positive association	Not assessed	Not assessed	Not assessed	Not assessed	Not assessed	Not assessed	There was association between mean temperature and occurrence childhood diarrhea	Adjusted for sub-districts as cluster and each district separately	2016	Sub-Saharan Africa	Upper middle income	0.104	0.043	0.0019	None	None	None	None
22	Phung D, 2015	Can Tho city, Vietnam	Urban	Hospital	Under-five age children	A time series study design	Janu, 2008 - Dece, 2012	gastrointestinal infection (diarrhea)	7353	Rainfall, Temperature	Not assessed	Relative humidity	GI infection was defined and recoded according to ICD 10: A00-09.1 clssfcation	Daily mean temperature (°C) and rainfall were obtained from Southern Regional Hydro-Meteorological Centre.	Monsoon climate zone	Wet seasom - (May to November) and dry (December to April)	Temperature value ranged from 22 to 24°C was used as a reference point	Not stated	Not Stated	Daily	4 years	A Poisson regression model combined with a constrained distributed lag model	Short-term assocation (daiy)	Lag 0-6	Day	0-6	Relative Risk (RR)	Approximated to IRR	0.95	1.055 [1.009, 1.101]	Positive association	Not assessed	Not assessed	Not assessed	Not assessed	Not assessed (correlation only)	Not assessed (correlation only)	Temperature was significantly associated with hospital admision (for gastroenteristis infection) in young children	Adjusted for humidity, rainfall, day of the week, seasonality and long-term trend	2015	East Asia & Pacific	Lower middle income	0.054	0.023	0.0005	None	None	None	None
23	Rahaman MD, 2023	Bangladish	Rural & Urban	Hospitals	under-five age children	Diarrhoea surveillance	August, 2013–June, 2017	Diarrhea	25385	Temperature(mean)	Not assessed	Relative humidity	Acute diarrhoea was defined as ≥3 loose stools per day with symptoms lasting for ≤7 days	The mean of daily maximum temperature, relative humidity and rainfall to generate fortnightly weather recordings in order to keep the time intervals consistent with diarrhoea counts over the study period	Tropical climate zone	Not clearly stated	Not clearly stated	Not clearly stated	Not clearly stated	Daily	5 years	Time-Series Regression Analysis	Short-term association	Lag 0-4	fortnight	0-4	Incidence rate ratio (IRR)	Approximated to IRR	0.95	1.046 ( 1.007, 1.088)	Positive association	Not assessed	Not assessed	Not assessed	Not assessed	Not assessed	Not assessed	Maximum temperature had influence on diarrhea occurrence	Adjusted for seasonality and long-term trends using a spline basis with 28 degrees of freedom	2023	South Asia	Lower middle income	0.046	0.02	0.0004	None	None	None	None
24	Thiam S, 2017	Mbour, Senegal	Rural & urban	District health office	Under-five age children	A retrospective time series study	Janu, 2011– Dec, 2014	Diarrhea	23543	Rainfall (high), Temperature (high)	Not assessed	Urban and rural setting	Childhood darrhea data were taken from DHIS2 of Mbour district, Senegal which were collected from health facilities from January 2011 to December 2014.	Cumulative monthly rainfall was categorized into low, moderate and high. However, temperature was categorized as Land Surface Temperature, day time Land SurfaceTemperature and Night ime Land Surface Temperature.	Tropical climate zone	Rainy season (July–October) and dry season (November–June)	Mean temperature ≥ 36◦C was taken as high mean temperature	Cummulative mean Rainfall with >= 57 mm was taken high rainfall	Not stated	Monthly	4 years	Multivariate negative binomial regression model	Short-term associtation, seosonal and trends	Lag 0-1	Month	0	Incedence rate ratio (IRR)	Approximated to IRR	0.95	1.11[0.98, 1.25]	Positive association	Mean high LST Night was negatively associated with U5 diarrhea at previous one month lag.	1.34 [1.16, 1.56]	Positive association	High Mean cummulative rainfall was negatively associated with U5 diarrhea at previous one month lag	Not assessed	Not assessed	There was a positive association between U5 diarrhoeal & high average temperature ≥ 36 ◦C and above & high cumulative monthly rainfall at 57 mm and above	Adjusted for potential delayed effect of weather factors	2017	Sub-Saharan Africa	Low middle income	0.104	0.064	0.0040	0.293	0.074	0.0054	None
25	Wang p, 2018	Hong Kong, China	Rural & urban	Public hospitals	Under-five age children	Hospital-based time series data	2002−2011	Rotavirus diarrhea	8309	Rainfall (Extreme precipitation), Temperature	Not assessed	Relative humidity	Both Rota and Noro virus infectious diarrhea were extracted based on the International Classification of Diseases, 9th Revision (ICD-9, code for rotavirus/norovirus: 008.61/008.63) codes respectively	Daily total rainfall as well as daily average temperatures were calculated during the same study period.	Sub-tropical climate zone	Not clearly stated	30 °C (97th percentile) reference to 17 °C	99th percentile or 99.5 mm reference to 0.6 mm	Not stated	Daily	10 years	Generalized additive negative binomial regression models with distributed lag non-linear terms	Short-term assocation	Lag 0-10	Day	0-10	Relative risk (RR)	Approximated to IRR	0.95	0.56 (0.37, 0.84)	Negatiive association	Not assessed	0.40 (0.20, 0.79)	Negative association	Not assessed	Not assessed	Not assessed	Exreme rainfal and high temperature have strong association between rotavitus hospital admissions.	Penalized spline function with certain degrees of freedom (df) was applied to day of the year and day of the study period to adjust for inter-annual seasonal variation and long-term trend for both types of infections.	2018	East Asia & Pacific	Upper middle income	-0.58	0.211	0.0447	-0.196	0.354	0.1251	None
26	Wang P, 2018	Hong Kong, China	Rural & urban	Public hospitals	Under-five age children	Hospital-based time series data	2007–2011	Norovirus diarrhea	3035	Rainfall (Extreme precipitation), Temperature	Not assessed	Relative humidity	Both Rota and Noro virus infectious diarrhea were extracted based on the International Classification of Diseases, 9th Revision (ICD-9, code for rotavirus/norovirus: 008.61/008.63) codes respectively	Daily total rainfall as well as daily average temperatures were calculated during the same study period.	Sub- tropical climate zone	Not clearly stated	30 °C (97th percentile, reference to 17 °C	99th percentile or 99.5 mm refrence to 0.02 mm	Not stated	Daily	10 years	Generalized additive negative binomial regression models with distributed lag non-linear terms	Short-term assocation	Lag 0-7	Day	0-7	Relative risk (RR)	Approximated to IRR	0.95	0.47 (0.29, 0.78)	Negatiive association	Not assessed	1.93 (1.21, 3.09)	Positive association	Not assessed	Not assessed	Not assessed	Exreme rainfal and high temperature have strong association between rotavitus hospital admissions.	Penalized spline function with certain degrees of freedom (df) was applied to day of the year and day of the study period to adjust for inter-annual seasonal variation and long-term trend for both types of infections.	2018	East Asia & Pacific	Upper middle income	0.755	0.246	0.0607	0.658	0.238	0.0567	None
27	Wu . J, 2014	Matlab, Bangladesh	Rural	Community	Under-five age children	Community based-Surveillance study	2000-2006	Diarrhea	16551/382834	Rainfall (mean), Temperature(mean)	Not assessed	Socio-economic status and flood control status	Diarrhea was defined as three or more liquid stools during a 24 hour period	Rainfall and temperature within a day greater than or equal to daily rainfall or temperature percentile of 90°c for a period of a month	Tropical savanna climate zone	Annually consistent temperature	The 90th percentile of the distribution as the threshold to define hot days	The 90th percentile as the threshold to define days with heavy rainfall was used	Not stated	Monthly	7 years	Stepwise logistic regression	Short-term, seasonal, trend & reminder	Lag 7- 15	Day	7-15	Odds Ratio (OR)	Approximated to IRR	0.95	0·996 (0·992, 1·000)	Negative association	Not assessed	0·996 (0·991, 1·000)	Positive association	Not assessed	Not assessed	SES, 0.874 ( 0.864 0.885)	The increases in the number of hot days and days with heavy rainfall were associated with an increase in daily diarrhoea cases. However, the associations for average temperature and rainfall could be negative after other variables were controlled in multivariable stepwise models.	Number of children, flood-control status, socioeconomic status	2014	South Asia	Lower-middle income	-0.004	0.002	0.0000	-0.004	0.003	0.0000	None
28	Xu Z, 2013	Brisbane, Queensland	Urban	Health facility	under-five age children	Hospital-based observation study	Janu, 2003 -Dec, 2009	Diarrhea	11194	Temperature (high)	Not assessed	Relative humidity	Emergecy Department Adimissions with the principlal cause coded as diarrheal disease of any cause (ICD–10 codes: A00–A03, A04, A05, A06.0–A06.3, A06.9, A07.0–A07.2, A07.9, A08–A09) among children aged 0–4 years were included in the study.	Diurnal temperaure range was calculated as the daily maximum temperature minus the daily minimum temperature.	Sub-tropical climate zone	Hot summers and mild winters	95th percentile (16.1uC) relative to mean value (10.0uC)	Not stated	Not stated	Daily	7 years	A Poisson generalized linear regression model combined with a distributed lag non-linear model	Short-term association	Lag 0-10	Day	0-3	Relative Risk (RR)	Approximated to IRR	0.95	1.03(1.02,1.05)	Positive association	There was a chage when lag days greater than four, no diffrence in effect size due to presence of H2S in household drinking water	Not assessed	Not assessed	Not assessed	Not assessed	Not assessed	There was a statistically significant relationship between diurnal tempe & childhood diarrhea	Control made for season, temperature, humidity and altered the maximum lags from 11 to 20 days for the DLNM	2013	East Asia & Pacific	High income	0.020	0.005	0.0000	None	None	None	None
29	Xu Z, 2014	Brisbane, Australia	Urban	Hospital	under-five age children	Ecological time series study	2001 - 2010	Diarrhea	58166	Temperature (mean)	Not assessed	Heat waves and relative humidity	Diarrhea classified according to International Classification of Diseases, 9th and 10th versions (ICD-9 and ICD-10) were supplied by Queensland Health included into the study.	Daily temperature values retrieved from the two satellites were averaged to get the daily mean temperature (satellite remote sensing temperature).	Not clearly stated	Not clearly stated	Low temperature, 10.4uC, (1st pecentile of mean temperature) relative to the reference temperature (chosen to be 16.0uC)	Not stated	Not stated	Daily	10 years	A quasi-Poisson generalized linear model combined with a distributed lag non-linear model	Short-term association	Lag 0-10	Day	0-10	Relative risk (RR)	Approximated to IRR	0.95	1.04 (1.01, 1.08)	Positive association	The efect would decrease when age increased	Not assessed	Not assessed	Not assessed	Not assessed	Relative humidity negatively corrolated (r 5 20.11, P , 0.01) with EDVs..	Mean (Both low and high) temperatures were associated with increase in EDVs for childhood diarrhea	Adjusted for Relative humidity, Rainfall, long-term & seasonality, day of week & public holday coviares	2014	East Asia & Pacific	High income	0.039	0.015	0.0002	None	None	None	None
[truncated: 6 more columns]

## Sheet: Table S9
	Table S9: Selected studies (with main characteristics) that assessed influence of rainfall on childhood diarrhea (aricles included were either contained rainfall assessment or rainfall and temperature)
S.N	First author, year	Study Country	Study conducted at :- Urban, Rural or both	Study data taken from -----	Study population (group)	Study Design	Study Period	Study Outcome	Number of diarrheal cases	Climate factors assessed-(Rainfall or temperature or both)	WASH factors assessed	Other factors (climate, socio-demographic, environmental or behavoral)	Outcome variable defination	Author's Operational defination of factors	Climate type ( in a study areas)	Season type	Cut off point of temeprature	Cut off point for rainfall	Source of drinking water	Measure of frequency	Total study duration in year	Statistical Analyzed Model	Association type: short term, sesonal, long term or both	Lag considered	Lag unit	Lag value	Scale of measurement	Incidence Rate Ratio IRR)	Level of confidence intervals in percent	Temperature cause-diarrhea effect estimates	Temp-diarrhea assocation	Temperature-diarrhea effect estimate change due to effect modificators	Rainfall cause-diarrhea effect estimates	Rainfall-diarrhea assocaition	Rainfall-diarrhea effect estimate change due to effect modificators	Effect estimates due to WASH factors	Effect estimates due to climate and other factors	Main finding of the study	Covariates adjusted during analysis	Publication Year	Study country-by Region	Countrycategory- by income economy	Log of IRR-temp	SE of log(IRR)-temp	variance	Log(IRR)-rain	SE of log(IRR)-rain	Variance	Log IRR WASH conditions*temp
1	Alemayehu B, 2020	Bench Maji, Ethiopia	Rural & urban	Health department	Under-five age children	A retrospective time series study	2010 - 2017	Diarrhea	22515	Rainfall, Temperature (mean)	Not assessed	Not assesed	Diarrhea was identified as three or more liquid stool per day, or more frequently than normal for expected U5-children that were offed treatment during visiting health facilities at admission and outpatient departments	Monthly average temperature in degrees Celsius (°C) and rainfall in millimeters (mm) of the respective years (2010–2017) were obtained from National Meteorological Agency of Jimma branch.	Not clearly stated	Short rainy sason (March to April), dry season (October to February), and long rainy season (June to September)	Not stated	Not stated	Not stated	Monthly	8 years	A negative binomial regression model	Monthly assocaition & yearly trend	None	None	None	Incedence Rate Ratio (IRR)	Approximated to IRR	0.95	1.166 (1.1644, 1.1688)	Positive association	Not assessed	1.002 (1.001, 1.002)	Positive association	Not assessed	Not assessed	Not assessed	Both temeperature and rainfall had significant positive associations with U5 diarrhea.	Not adjusted for pontential risk factors	2020	Sub-saharan Africa	Low income	0.154	0.001	0.0000	0.002	0.001	0.0000	None
2	Azage M, 2015	Awi, West & East Gojjam, Ethiopia	Rural & urban	HMIS-district health offices	Under-five age children	A retrospective time seires study	July, 2013 - June, 2015	Diarrhea	217734	Rainfall (mean), Temperature (mean)	Not assessed	Relative humidity	Author used the WHO definition to record diarrhea case as " the passage of loose or watery stools at least three times in a 24-hour period	Monthly data of rainfall, temperature and relative humidit were obtained from Satellite data (NOAA).	Not stated	Dry, pre-rain and long rainy season	Monthly average mean temperature of 18.0˚C as a reference	Monthly average mean rainfall (158.3 mm) as a reference	Not stated	Monthly	2 years	Multivariable negative binomial regression	Short-term association(nonth, Seasonal patterns	Lag 0-2	Month	0-2	Incedence rate ratio (IRR)	Approximated to IRR	0.95	1.019 (1.0034, 1.0347)	Positive association	Confounding effect between explanatory variables and outcome variable was controled in final model	1.0004 (1.0001, 1.0007)	Positive association	Not assessed	Not assessed	Relative humidity, IRR = 0.3915(0.2721, 0.5631)	Monthly average temperature and monthly average rainfall were positively associated with the rate of CDD, whereas the relative humidity was negatively associated with the rate of CDD.	Not clearly stated	2015	Sub-Saharan Africa	Low income	0.019	0.008	0.0001	0.0004	0.0002	1e-05	None
3	Bhandari D, 2020	Kathmandu, Nepal	Urban	Health Management Information System (HMIS), Department of Health Services (DoHS), Ministry of Health and Population, Nepal.	Under-five age children	A retrospective time series study	2003-2013	Infectious diarrhea	219,774	Rainfall (mean), Temperature (mean of maximum temp )	Not assessed	Not assessesd	Diarrhoea case was operationalized as the passage of three or more liquid stools per day (or more frequent passage than is normal for the individual), as a result of an infection in the intestinal tract caused by bacterial, parasitic or viral organisms by the Department of Health Services in 2014.	Monthly means for maximum and minimum temperature, relative humidity and rainfall were calculated from daily records	warm temperate zone characterised by a subtropical highland climate	Hot and dry summer and dry season with low rain	1°C increase in maximum temperature above the monthly average recorded within that month (mean 26.33°C )	Every 10 mm increase in rainfall above the monthly cumulative value recorded within that month (average 149.94 mm)	Not clearly stated	Monthly	10 years	A quasi Poisson generalised linear equation with distributed lag linear model	Short-term ssociation (monthly), future impact projection	Lag 1	Month	1	Relative Risk (RR)	Approximated to IRR	0.95	1.084 (1.02, 1.14)	Positive association	Not assessed	1.009 (1.004, 1.015)	Positive association	Not assessed	Not assessed	Not assessed	There exists a significant association (p < 0.05) between childhood diarrhoea and an increase in maximum temperature and rainfall in Kathmandu, Nepal	Adjusted for seasonality, long term variation and the effect of relative humidity	2020	South Asia	Lower middle income	0.081	0.031	0.0010	0.009	0.003	0.0000	None
4	Bhavnani D, 2014	Borbo area, Ecuador	Urban	Community	under-five age children	Serial case-control study design	Dec, 2008- May, 2009	Diarrhea	155	Rainfall (mean)	Unimproved sanitations	Household socio-economic factors	Diarrhea was defined as any household with at least one case of diarrhea in the 15-day case-control period. Controls were defined as all noncase households in the cohort	Rainfall was summarized as the number of days of extreme rainfall. Extreme rainfall days were those days exceeding the 90th percentile of the observed daily rainfall totals (a threshold selected based on previous studies). Hygiene was scored based on a set of observations of household cleanlines.	Not stated	Typical rainy season	Not stated	90th percentile of the daily rainfall distribution (> 18 mm)	Piped water, well and river water sources	Monthly	1/2 year	Logistic regression model(final multivariable model 4)	Short-term association	Lag 1-5	Day	5	Odds Ratio (OR)	Approximated to IRR	0.95	Not assessed	Not assessed	Not assessed	0.88 [0.77, 1.01]	Negative association	There was a change in effect size due to un improved sanitary status with, 1.44(0.41, 0.50)	Extrem rainfall would clean un improved sanitary toilets and then couldreduce diarrhea occurance	Soci0-demographic variables were assessed but not with extrem rainfall	The distribution of unimproved water and sanitation facilities may affect the relationship between rainfall	Adjusted for children under five years, household population, household ownership, extreme rainfall and sanitation	2014	Latin America & Caribbean	Upper middle income	None	None	None	-0.128	0.068	0.0046	None
4	Bhavnani D, 2014	Borbo area, Ecuador	Urban	Community	under-five age children	Serial case-control study design	Dec, 2008- May, 2009	Diarrhea	157	Rainfall(maximum)	Unimproved water sources	Household socio-economic factors	Diarrhea was defined as any household with at least one case of diarrhea in the 15-day case-control period. Controls were defined as all non_x0002_case households in the cohort	Rainfall was summarized as the number of days of extreme rainfall. Extreme rainfall days were those days exceeding the 90th percentile of the observed daily rainfall totals (a threshold selected based on previous studies). Hygiene was scored based on a set of observations of household cleanlines.	Not stated	Typical rainy season	Not stated	90th percentile of the daily rainfall distribution (> 18 mm)	Piped water, well and river water sources	Monthly	1/2 year	Logistic regression model (final multivariable model 4)	Short-term association	Lag 1-5	Day	5	Odds Ratio (OR)	Approximated to IRR	0.95	Not assessed	Not assessed	Not assessed	0.88 [0.77, 1.01]	Negative association	There was a change in effect size due to un improved water source with, 6.81 (1.87–24.51)	Extreme rainfall would flush environmental contamination into water source and would case high diarrhea incidence	Soci0-demographic variables were assessed but not with extrem rainfall	The distribution of unimproved water and sanitation facilities may affect the relationship between rainfall and diarrhea	Adjusted for children under five years, household population, household ownership, extreme rainfall and water sources	2014	Latin America & Caribbean	Upper middle income	None	None	None	-0.128	0.068	0.0046	None
5	Bush. F K, 2014	Chennai city, India	Urban	Hospital	Under-five age children	A time series study	2004 - 2007	Diarrhea	Not clearly stated	Rainfall (extreme)	Not assessed	Not assessed	Hospital admissions were defined as GI-related if the primary, secondary, or ter_x0002_tiary International Statistical Classification of Diseases and Related Health Problems, Tenth Revision [ICD-10; World Health Organization (WHO) 1994]	Precipitation categories were defined as 0 mm (reference category); > 0 mm, but < 90th percentile (approximately 12 mm, or 0.5 inches); and ≥ 90th percentile	Not stated	Indian monsoon season	Not stated	90th percentile of precipitation used as the cut point in the analysis was 11.94 mm	Tap water (major)	Daily	4 years	Generalized additive models (icluded distributed lag models)	Short-term, seasonal	Lak 0-15	Day	0-15	Risk Ratio (RR)	Approximated to IRR	0.95	Not assessed (controlled)	Not assessed (controlled)	Not assessed (controlled)	2.72 (1.25, 5.92)	Positive association	Not assessed	Not assessed	Not assessed	Extreme precipitation was consistently associated with GI-related hospital admissions.	Daily average apparent temperature on the day of hospitalization, day of week, and long-term time trend.	2014	South Asia	Lower-middle income	None	None	None	1.001	0.397	0.1574	None
6	Dharmayanti I, 2022	South Kalimantan, Indonesia	Rural & Urban	Health management information system	under-five age children	An ecological time-series study design	2017-2020	Diarrhea	97918	Rainfall (mean), Temperature (mean)	Latrine usage and handwashing	Relative humidity	Scientific defination was used to define the the outcome variable'diarrhea'	Monthly temperature, rainfall and relative humidity	Not clearly stated	Rainy season (October-may) and dry season (June-August)	Mean temperature was 27.32°C	Mean rainfall was 203.72 millmeter	Not cleary stated	Monthly	4 years	Negative binomial regression	long-term monthly anomalies	Not specified	Not specified	Not specified	Incidence rate ratio (IRR)	Approximated to IRR	0.95	1.103 (1.009, 1.206)	Positive association	There was a strong postive association between temperature and increased risk of diarrhea	0.999 (0.999, 1.000)	No association	No significant association between rainfall and diarrhea	lack of handwashing water was associated with diarrhea	0.97 (0.95, 0.99)	There was a significant association between relative humidity and diarrhea occurrence among U5 children	Not clearly stated	2022	Southeast Asia	Upper-middle income	0.098	0.045	0.0021	-0.0005	0.0003	0	None
7	Dhimal M, 2016	Kathmandu, Nepal	Rural & urban	Health facilities	under-five age children	A retrospective time series study	2002 - 2014	Diarrhea	Not clearly stated	Rainfall, Temperature	Water supply and sanitation coverage	Relative humidity (morning & evening)	Diarrhea was defined and obtained according to the standard of HMIS, Department of Health Service (DoHS) for the years from 2003 to 2013.	Monthly temperature (maxi and mini) from 1971 to 2014 and precipitation data (1970-2014) were taken from Department of Hydrology and Meteorology, Government of Nepal	Not clearly stated	Winter and three monsoon types seasons	Not stated	Not clear stated	Not specified	Monthly	12 years	Time series log-linear regression	Association & seasonal trend	None	None	None	Relative Risk (RR)	Approximated to IRR	0.95	1.044 (1.039, 1.048)	Positive association	The increased water coverage could not reduce the trend of under-five diarrheal disease incidence in Nepal(weak positive correlation existed for both variables)	1.022 [1.001, 1.044]	Positive association	The increased water coverage could not reduce the trend of under-five diarrheal disease incidence in Nepal(weak positive correlation existed for both variables)	Correlation of sanitation and drinking water sources with under-five diarrhea was assessed and showed positive association, however, not model was used	The overall effect of Relative humidity was insignificant in Nepal. Seasonal and clusters anal ysis were also assessed.	The analysis showed a significant effect of air temperature and rainfall on incidence of diarrhea in Nepla, with wide variation across eco-development regions.	Not clearly stated	2016	South Asia	Lower middle income	0.043	0.002	0.000	0.022	0.011	0.0000	None
8	Dhimal M, 2022	Nepal	Rural & Urban	Department of Hydrology and Meteorology and Health Management Information System (HMIS) of the Government of Nepal	under-five age children	Nation-wide ecology study	2002-2014	Diarrhea	10799	Rainfall (mean), Temperature (mean)	Not assessed	Relative humidity	The outcome variable of analysis was diarrhea incidence among the children below 5 years of age		Tropical to sub-tropical climate zone		Mean temperature ranged between 12 and 28◦C			Monthly	13 yeaars	Time-series log-linear regression models	Long-term monthly association	Not specified	Not specified	Not specified	Incidence rate in percentage	Approximated to IRR	0.95	1.04 (1.04. 1.05)	Positive association		1.003 (1.001, 1.004)	Positive association	Not assessed	Surface water storage assessed	Relative humidity	The findings showed that temperature and rainfall were significantly associated with an in creased risk of diarrhea in Nepal. period	Not clearly stated	2022	Southern Asia	Upper middle income	0.044	0.002	0	0.003	0.001	0	None
9	Dinku M, 2022	Kersa, Ethiopia	Rural & Urban	Community level	under-five age children	A community-based longitudinal panel survey	June 2016-May 2018	Diarrhea	878	Rainfall (mean)	Drinking water qaulity test	None	Diarrhoea diseases are waterborne diseases in which the pres ence of faecal matter injects pathogenic microorganisms into drinking water and causes illness when ingested		Mixed agro-ecology zones	Visits were carried out in 4 seasons (spring, autumn, winter and summer).	Low temperature (16.1 to maxmum 19.36)	low rainfall (0mm) to high high rainfall (95.5mm)	Improved water source	Daily	2 years	A multilevel mixed-effects Poisson regression	Short-term association	Not specified	None	None	Incidence rate ratio (IRR)	Approximated to IRR	0.95	Not assessed	Not assessed	Not assessed	1.03(1.01, 1.08)	Positive association	There is no significant change in interaction of improved water source and heavy rainfall	1.03 (1.02, 1.07)	Not assessed	An increase in rainfall contributes to an increase in the number of diarrhoea episodes.	Adjusted for confundings using different models	2022	Sub-saharan Africa	Low income	None	None	None	0.03	0.01	0.0001	None
10	Gleason JA, 2017	New Jersey, USA	Rural & urban	Hospital	Under-five age children	A time-stratified bi-directional case-crossover study	2009 - 2013	gastro intestinal infectious diarrhea	2376	Rainfall	Groundwater or surface water sources	Relative humidity	GI illness was defined as In-patient hospitalizations with a primary diagnosis of infectious disease associated diarrhea : gastrointestinal infections or diarrhea.		Not stated	Not stated	Not stated	Not stated	Groundwater or surface water	Daily	5 years	Conditional logistic regression	Seasonal	Lag 0-7	Day	0	Odds Ratio (OR)	Approximated to IRR	0.95	Not assessed	Not assessed	Not assessed	1.41( 1.08, 1.85)	Positive association	Not assessed	Not assessed	Not assessed	Children under 5 years of age were at an increased relative risk of GI hospitalizations following heavy rainfall events than other age groups		2017	North America	High income	None	None	None	0.344	0.136	0.0185	None
11	Hashizume M, 2007	Dhaka, Bangladesh	Urban	Hospital	under-five age children	Hospital-based surviellance study	1996 - 2002	Non-cholera diarrhoea	12, 182	Rainfall (high), Temperature (high)	Drinking water source and sanitation practices (drinking water source, distance to-and-from water source and type of toilets)	Socio-demographic data (age, sex and economic status)	Non-cholera diarrhoea was defined as diarrhea in U5 patients, except Vibrio cholerae identified from the stool specimen.	Factors such as River-level, rainfall , maximum & minimum temperatures were calculated based on daily data taken from the Bangladesh Meteorological Department, and hygiene and sanitary status from study participanrts.	Sub-tropical monsoon climate zone	Monsoon-a bimodal seasonality( high rain before monsoon)	Not stated	Threshold of 52 mm of average rainfall	Not stated	Weekly	7 years	Poisson regression model	Short-term association (including seasonal association)	Lag 0-16	Week	0-4	Relative Risk (RR)	Approximated to IRR	0.95	1.06 [1.03, 1.08]	Positive association	There was a change due to unsanitary toilet usage, 1.096(1.060, 1.134)	1.05 [1.03, 1.07] for lag 0-8 week	Positive association	There was no difference on effect size due to socio-economic, sex, age and sanitation practices	Un sanitary toilets usage (significant), drinking water sources and distance from water source (both not significant)	Sex & age (not significant),but no education and non-concrete roof structure(significant).	High & low rainfall has association with diarrhea. effect of temperature on diarrhea has litle diffrence in households using unsanitaty toilets. However, the effects of rainfall were not differential by hygiene and sanitation practices.	Seasonal variation, between-year variation, public holidays and rainfallor temperature	2008	South Asia	Lower-middle income	0.058	0.015	0.0002	0.049	0.010	0.0001	0.092 (un improved latrine facilities)
12	Jagai.S J, 2015	Massachusetts, USA	Rural & Urban	Massachusetts Division of Health Care Finance and Policy	Under-five age children	Ecological time series study	2003–2007	GI illness ( diarrhea)	8526	Rainfall (heavy precipitation)	Drinking water exposure to combined sewer overflows (CSOs)	Not asssessed	GI infection was defined by the following ICD-9CM (International Classification of Diseases, Ninth Revision, Clinical Modification) codes: 001–009, 558.9, 787.0, 787.01, 787.03, 787.4, 787.9, 787.91	Daily rainfall with 99th percentile was obtained from the National Climatic Data Center			Not stated	(≥ 99th percentile, 1.33 inch)	Surface water	Daily	5 years	A distributed lag Poisson regression models		Lag 0-8	Day	0-8	Relative Risk (RR)	Approximated to IRR	0.95	Not assessed	Not assessed	Not assessed	1.19 (0.95, 1.49)	Positive association	Exposed drinking water souces increased diarrhea occurrence	Exposed drinking water souces increased diarrhea occurrence	Not assesed	In the exposed–drinking water region, there was a significantly increased cumulative risk for rate of ER visits for GI illness for 8 days following a 99th percentile rainfall event	Adjusted for daily average temperature and time trends	2015	North America	High income	Not assessed	Not assessed	Not assessed	NA	NA	NA	None
13	Kemajou K, 2022	Sub-Saharan Africa (SSA)	Rural & Urban	Demographic and Health Surveys (DHS)	Under-five age children	Nationally representative household surveys that provide indicators in the areas of population, health and Nutrition	2000–2019	Diarrhea		Rainfall (mean), Temperature (mean)	Water and saniation conditions	Not assessed	Number of cases of diarrhea among children under five in the household who constitute our dependent variable(diarrhea in the last 2 weeks) in DHS data	Household environment are source of water supply (1. improved, 2. unimproved), type of sanitation (1. improved, 2. unimproved), which are collected at the household level in the DHS.				Not clear stated	Not clear stated	Annually	20 years	Multilevel Poisson regression model	long-term association	None	None	None	Incidence rate ratio (IRR)	Approximated to IRR	0.95	1.067 (1.027, 1.109)	Positive association	There was change due	1.006 (1.002, 1.010)	Positive association	unsafe drinking water reduced rainfall-diarrhea association to IRR=1.001(1.0003, 1.0017), umimproved sanitation changedr rainfall-diarrhea association to 1.006 (1.002, 1.0030)	unimproved drinking water and sanitary condions	Not assessed	When average temperature and rainfall increase, households using unimproved sanitation or unim proved water have more cases of diarrhea		2022	Sub-saharan Africa	Low income	0.065	0.02	0.0004	0.006	0.002	0	None
14	Lai H, 2020	New Zealand	Rural & urban	Hospital & community	Under-five age children	A nested case-crossover study	2009–2010	Waterborne diarrhea	5469	Rainfall	Not assessed	Not assesed	Both the principal and or secondary causes of hospitalization due to E. coli and campylobacter (ICD-10: A04), rotaviral- and other gastro-enteritis (A08, A09) were included in the analysis.	Heavy rainfall was defined as the mean daily rainfall totals at or above 90th to 99th percentile among all clusters from 2009 to 2015.	Not stated	Not stated	Not stated	Optimal model effect level (≥96th percentile) was used to define heavy rainfall	Not stated	Daily	2 years	A time-stratified case-crossover analysis in Cox proportional hazard models	Interaction assoctaion (long and short-term assocation)	Lag 0-14	Day	0-2	Hazards ratio (HR)	Approximated to IRR	0.95	Not assessed	Not assessed	Not assessed	1.73 [1.1, 2.7]	Positive association	The short-term weaher and log-term climate effect at 94th percentile for 0-2 days lag was 1.441 (1.008, 2.060)			Adverse effect of heavy rainfall on waterborne enteric disease hospital admissions with a 2-day lag is the strongest	Adjusted for daily temperature, relative humidity and evapotranspiration	2020	East Asia & Pacific	High income	None	None	None	0.548	0.231	0.0534	None
15	Lee Suk H, 2017	Kon Tum, Vietanam	Rural & urban	Published books on infections issued by the MoH annual)	Under-five age children	National surveillance system	1999 - 2013	Bacterial dysentery	596343	Rainfall (precitation), Temperature	Not assessed	Relative humidity	Diarrhea(BD) was defined as a patient presenting with diarrhoea with visible blood in the stool and fever, anorexia, abdominal cramps, and tenesmus	Climate data (monthly average temperature [°C], total precipitation [100 mm], and average relative humidity [%]) were also collected during the study period	Humidity climate zone	Rainy and hot (from May to October) and dry and cool (from November to Aril)	Not stated	Not stated	Not stated	Monthly	15 years	Multivariable Negative Binomial Regression models	Seasonal	Lag 1	Month	1	Incedence rate ratio (IRR)	Approximated to IRR	0.95	1.07 (1.04, 1.10)	Positive association	Not assessed	1.04( 1.01, 1.07	Positive association	Not assessed	Not assessed	Average relative humidity, IRR1.01( 1.00–1.01)	Temperature and precipitation were found to be positively associated with the incidence of BD		2017	East Asia & Pacific	Low middle income	0.068	0.014	0.0002	0.039	0.015	0.0002	None
16	Ma Y, 2021	Chongqing, China	Urban	National Notifiable Disease Surveillance System (NNDS S)	Under-five age children	Hospital-based time series data	2005- 2016	Bacterial dysentery	Not cleary stated	Heav rainfall (Flood)	Not assessed	Relative humidity	BD was defined as a disease caused by Shigella and it is one of the intestinal infectious diseases with main clinical manifestations like fever, diarrhea, and abdominal pain. Only the cases confirmed clinically and by laboratory tests were included in this research.	Floods were defined as prolonged heavy rainfall or regional persistent rainfall (25.0–49.0 mm per day), rainstorm (daily precipitation ≥ 50.0 mm), and the local short time heavy rainfall, which cause river flooding and destroy buildings, thus causing geological disasters and results in economic losses and casualties.	Sub-tropical monsoon climate zone	Not clearly stated	Not stated	(25.0–49.0 mm per day and daily precipitation ≥ 50.0 mm	Not stated	Daily	12 years	Distributed lag non-linear model	Short-term association	Lag 0-7	Day	0-7	Relative risk (RR)	Approximated to IRR	0.95	Not assessed	Not assessed	Not assessed	1.266 ( 1.041, 1.541)	Positive association	Not assessed	Not assessed	Not assessed	Floods could increase the risk of bacillary dysentery incidence on U5 children in main urban areas of Chongqing, China	Adjusted for meteorological factors, long-term trend, seasonality, and day of week	2021	East Asia & Pacific	Upper middle income	Not assessed	Not assessed	Not assessed	0.236	0.100	0.0100	None
17	Mertens A, 2019	Tamil Nadu, India	Rural	Community	under-five age children	Prospective Cohort study	Janu, 2008 - Apr, 2009	Diarrhea	259/14,254	Rainfall (heavy), Temperature (high)	Water contamination ( presence of H2S & fecal cantamination )	Demograhic and socio-economic status (only describitive analysis was performed)	Diarrhea was defined as three or more loose or watery stools within 24 hrs or one or more stools with visible blood in under-five children.	Heavy rainfall was defined as if it included at least 1 d with ≥16:82 mm of precipitation within 7-days.	Tropical and hot climate zone	Monsoon rainy season from August -December (most rain occurs from Sep-Nov)	Lowest quartile - as a reference point	80th percentile of daily rainfall on days with >0 mm of precipitation during study period	Ground water (using stand pipe)	Monthly	1.3 years	Binomial regression (with adjusted model )	Short-term association (including seasonal association)	Lag 1-3	Week	1-3	Prevalence Ratio (PR)	Approximated to IRR	0.95	2.95 (1.99, 4.39)	Positive association	There was no diffrence in effect size due to presence of H2S in household drinking water	2.60 [1.55, 4.36]	Positive assocaition	There was a change due to bacterial contamination, but not statistical significant (PR = 1.27 (0.84, 1.92).	H2S and baterial contaimation of household stored drinking water was not statistical significantwith rainfall	None	The prevalence of diarrhea was associated with mean temperature during the first, second, and third weeks before the 7-d diarrhea recall period. Fecal contamination of household drinking water samples, as indicated by a positive H2S test, was not,clearly associated with mean temperature. Heavy rainfall events were associated with higher diarrhea risk for three rain weeks following a 60-d dry peri…	Village membership, study week (autoregressive term), models adjusted for potential confounders, or between models with missing data or terms and complete-case model	2019	South Asia	Lower-middle income	1.082	0.201	0.0403	0.956	0.264	0.0696	None
18	Thiam S, 2017	Mbour, Senegal	Rural & urban	District health office	Under-five age children	A retrospective time series study	Janu, 2011– Dec, 2014	Diarrhea	23543	Rainfall (high), Temperature (high)	Not assessed	Urban and rural setting	Childhood darrhea data were taken from DHIS2 of Mbour district, Senegal which were collected from health facilities from January 2011 to December 2014.	Cumulative monthly rainfall was categorized into low, moderate and high. However, temperature was categorized as Land Surface Temperature, day time Land SurfaceTemperature and Night ime Land Surface Temperature.	Tropical climate zone	Rainy season (July–October) and dry season (November–June)	Mean temperature ≥ 36◦C was taken as high mean temperature	Cummulative mean Rainfall with >= 57 mm was taken high rainfall	Not stated	Monthly	4 years	Multivariate negative binomial regression model	Short-term associtation, seosonal and trends	Lag 0-1	Month	0	Incedence rate ratio (IRR)	Approximated to IRR	0.95	1.11[0.98, 1.25]	Positive association	Mean high LST Night was negatively associated with U5 diarrhea at previous one month lag.	1.34 [1.16, 1.56]	Positive association	High Mean cummulative rainfall was negatively associated with U5 diarrhea at previous one month lag	Not assessed	Not assessed	There was a positive association between U5 diarrhoeal & high average temperature ≥ 36 ◦C and above & high cumulative monthly rainfall at 57 mm and above	Adjusted for potential delayed effect of weather factors	2017	Sub-Saharan Africa	Low middle income	0.104	0.064	0.0040	0.293	0.074	0.0054	None
19	Wang p, 2018	Hong Kong, China	Rural & urban	Public hospitals	Under-five age children	Hospital-based time series data	2002−2011	Rotavirus diarrhea	8309	Rainfall (Extreme precipitation), Temperature	Not assessed	Relative humidity	Both Rota and Noro virus infectious diarrhea were extracted based on the International Classification of Diseases, 9th Revision (ICD-9, code for rotavirus/norovirus: 008.61/008.63) codes respectively	Daily total rainfall as well as daily average temperatures were calculated during the same study period.	Sub-tropical climate zone	Not clearly stated	30 °C (97th percentile) reference to 17 °C	99th percentile or 99.5 mm reference to 0.6 mm	Not stated	Daily	10 years	Generalized additive negative binomial regression models with distributed lag non-linear terms	Short-term assocation	Lag 0-10	Day	0-10	Relative risk (RR)	Approximated to IRR	0.95	0.56 (0.37, 0.84)	Negatiive association	Not assessed	0.40 (0.20, 0.79)	Negative association	Not assessed	Not assessed	Not assessed	Exreme rainfal and high temperature have strong association between rotavitus hospital admissions.	Penalized spline function with certain degrees of freedom (df) was applied to day of the year and day of the study period to adjust for inter-annual seasonal variation and long-term trend for both types of infections.	2018	East Asia & Pacific	Upper middle income	-0.58	0.211	0.0447	-0.196	0.354	0.1251	None
20	Wang P, 2018	Hong Kong, China	Rural & urban	Public hospitals	Under-five age children	Hospital-based time series data	2007–2011	Norovirus diarrhea	3035	Rainfall (Extreme precipitation), Temperature	Not assessed	Relative humidity	Both Rota and Noro virus infectious diarrhea were extracted based on the International Classification of Diseases, 9th Revision (ICD-9, code for rotavirus/norovirus: 008.61/008.63) codes respectively	Daily total rainfall as well as daily average temperatures were calculated during the same study period.	Sub- tropical climate zone	Not clearly stated	30 °C (97th percentile, reference to 17 °C	99th percentile or 99.5 mm refrence to 0.02 mm	Not stated	Daily	10 years	Generalized additive negative binomial regression models with distributed lag non-linear terms	Short-term assocation	Lag 0-7	Day	0-7	Relative risk (RR)	Approximated to IRR	0.95	0.47 (0.29, 0.78)	Negatiive association	Not assessed	1.93 (1.21, 3.09)	Positive association	Not assessed	Not assessed	Not assessed	Exreme rainfal and high temperature have strong association between rotavitus hospital admissions.	Penalized spline function with certain degrees of freedom (df) was applied to day of the year and day of the study period to adjust for inter-annual seasonal variation and long-term trend for both types of infections.	2018	East Asia & Pacific	Upper middle income	0.755	0.246	0.0607	0.658	0.238	0.0567	None
21	Wu . J, 2014	Matlab, Bangladesh	Rural	Community	Under-five age children	Community based-Surveillance study	2000-2006	Diarrhea	16551/382834	Rainfall (mean), Temperature(mean)	Not assessed	Socio-economic status and flood control status	Diarrhea was defined as three or more liquid stools during a 24 hour period	Rainfall and temperature within a day greater than or equal to daily rainfall or temperature percentile of 90°c for a period of a month	Tropical savanna climate zone	Annually consistent temperature	The 90th percentile of the distribution as the threshold to define hot days	The 90th percentile as the threshold to define days with heavy rainfall was used	Not stated	Monthly	7 years	Stepwise logistic regression	Short-term, seasonal, trend & reminder	Lag 7- 15	Day	7-15	Odds Ratio (OR)	Approximated to IRR	0.95	0·996 (0·992, 1·000)	Negative association	Not assessed	0·996 (0·991, 1·000)	Positive association	Not assessed	Not assessed	SES, 0.874 ( 0.864 0.885)	The increases in the number of hot days and days with heavy rainfall were associated with an increase in daily diarrhoea cases. However, the associations for average temperature and rainfall could be negative after other variables were controlled in multivariable stepwise models.	Number of children, flood-control status, socioeconomic status	2014	South Asia	Lower-middle income	-0.004	0.002	0.0000	-0.004	0.003	0.0000	None
[truncated: 6 more columns]

## Sheet: Table S10
	Table S10: Data of selected study characteristics of articles included Water and Sanitation conditions in meta-analysis
S.N	First author, year	Study Country	Study conducted at -Urban, Rural level or both	Data collection took place at-----level	Study population (group)	Study Design	Study Period	Study Outcome-(ilcluding its' type)	Number of cases	Climate factors assessed-(Rain, temp or both)	Env.health factors assessed	Other factors (climate or other)	Outcome defination	Author Operational defination of factors	Climate type ( in study country)	Season type	Cut off point of temeprature	Cut off point for rainfall	Source of drinking water	Measure of frequency	Total study duration in year	Statistical Analyzed Model	Association type: short term, sesonal, long term or both	Lag considered	Lag unit	Lag value	Scale of measurement	Incidence Rate Ratio IRR)	Level of confidence intervals in percent	Temperature cause-diarrhea effect estimation value	Temp-diarrhea assocation	Temperature-diarrhea effect size change due to effect modificators	Rainfall cause-diarrhea effect estimation value	Rainfall-diarrhea assocaition	Rainfall-diarrhea effect size change due to effect modificators	Environmental health factors effect estimation value determined	Climate variables and other factors' effect estimation values	Main finding of the study	Covariates adjusted during analysis	Publication Year	Study country-by Region	Countrycategory- by income economy	Log of IRR-temp	SE of log(IRR)-temp	variance	Log(IRR)-rain	SE of log(IRR)-rain	Variance	Env,t health factors log IRR-temp
1	Berendes. M, 2019	Vellore, India	Urban	Community	Under-five age children	Cohort study	Mar, 2010 – Feb, 2012	Infectious diarrhea (enteric infection)	3754	Rainfall (total)	Not stated	Houssehold socio-economic status	Dirrhea was indentifed by test stoo for diarrhea causing pathoens	Rainfall was a total rainfall over a month	Not clearly stated	Dry season (January – May), a southwest monsoon (June – September), and a northeast monsoon (October – December	Not stated	Not clear stated	Not stated	Monthly	2 years	Multivariable regression models	Short-term association	None	None	None	Odds Ratio (OR)	Approximed to IRR	0.95	Not assesd	Not assesd	Not assessed	1.04 (1.00, 1.08)	Positive association	Open drainage was the main factor	Not assesses	Not significant	Children in areas susceptible to open drain flooding had increased odds of enteric infection as rainfall increased.	Adusted for temperature and socio-economic factors	2015	South Asia	Lower-middle income	Not assessed	Not assessed	Not assessed	Not assessed	Not assessed	Not assessed	None
2	Bhavnani D, 2014	Borbo area, Ecuador	Urban	Community	under-five age children	Serial case-control study design	Dec, 2008- May, 2009	Diarrhea	155	Rainfall (mean)	Unimproved sanitations	Household demographic factors and socio-economic factors	Diarrhea was defined as any household with at least one case of diarrhea in the 15-day case-control period. Controls were defined as all noncase households in the cohort	Rainfall was summarized as the number of days of extreme rainfall. Extreme rainfall days were those days exceeding the 90th percentile of the observed daily rainfall totals (a threshold selected based on previous studies). Hygiene was scored based on a set of observations of household cleanlines.	Not stated	Typical rainy season	Not stated	90th percentile of the daily rainfall distribution (> 18 mm)	Piped water, well and river water sources	Monthly	1/2 year	Logistic regression model(final multivariable model 4)	Short-term association	Lag 1-5	Day	5	Odds Ratio (OR)	Approximed to IRR	0.95	Not assessed	Not assessed	Not assessed	0.88 [0.77, 1.01]	Negative association	There was a change in effect size due to un improved sanitary status with, 1.44(0.41, 0.50)	Extrem rainfall would clean un improved sanitary toilets and then couldreduce diarrhea occurance	Soci0-demographic variables were assessed but not with extrem rainfall	The distribution of unimproved water and sanitation facilities may affect the relationship between rainfall	Adjusted for children under five years, household population, household ownership, extreme rainfall and sanitation	2014	Latin America & Caribbean	Upper middle income	None	None	None	-0.128	0.068	0.0046	None
2	Bhavnani D, 2014	Borbo area, Ecuador	Urban	Community	under-five age children	Serial case-control study design	Dec, 2008- May, 2009	Diarrhea	157	Rainfall(maximum)	Unimproved water sources	Household demographic factors and socio-economic factors	Diarrhea was defined as any household with at least one case of diarrhea in the 15-day case-control period. Controls were defined as all non_x0002_case households in the cohort	Rainfall was summarized as the number of days of extreme rainfall. Extreme rainfall days were those days exceeding the 90th percentile of the observed daily rainfall totals (a threshold selected based on previous studies). Hygiene was scored based on a set of observations of household cleanlines.	Not stated	Typical rainy season	Not stated	90th percentile of the daily rainfall distribution (> 18 mm)	Piped water, well and river water sources	Monthly	1/2 year	Logistic regression model (final multivariable model 4)	Short-term association	Lag 1-5	Day	5	Odds Ratio (OR)	Approximed to IRR	0.95	Not assessed	Not assessed	Not assessed	0.88 [0.77, 1.01]	Negative association	There was a change in effect size due to un improved water source with, 6.81 (1.87–24.51)	Extreme rainfall would flush environmental contamination into water source and would case high diarrhea incidence	Soci0-demographic variables were assessed but not with extrem rainfall	The distribution of unimproved water and sanitation facilities may affect the relationship between rainfall and diarrhea	Adjusted for children under five years, household population, household ownership, extreme rainfall and water sources	2014	Latin America & Caribbean	Upper middle income	None	None	None	-0.128	0.068	0.0046	None
3	Delahoy J. M, 2021	Peru	Rural & urban	Public & private clinics	under-five age children	Ecological time series study	Janu, 2005 - Dec, 2015	Diarrhea	Not clearly stated	Temperature (high)	Piped water access (low & high piper water access)	Rota virus vaccine and El Niño events	Childhood diarrhea was defined as under-five children with diarrhea disease who visited clinics in Peru during the study period.	Daily mean temperatures were avaraged by taking daily Max and Min temperatures at 0.1° gridded spatial resolution (each grid approximately 10 km × 10 km) for the country of Peru.	Not clearly stated	Dry season(usually June - November) and rainy season	Provinces with less than a 3 °C difference between the mean temperature in the warmest and coolest month were classified as having low temperature variability & were excluded in the sensitivity analysis models.	Not asessed	Piped water sources (Majority)	Weekly, annual	11 years	Negative binomial generalized estimating equations (GEEs) with autoregressive correlation structures.	Assocation (seasonal & trend)	Lag 1-3	Week	1-3	Incedence rate ratio (IRR)	Incedence rate ratio (IRR)	0.95	1.038 (1.032, 1.044)	Positive association	In provinces with low access to piped drinking water sources, high tempeture caused childhood diarrhea with IRR of 1.034 [ 1.018, 1.050].	Not assessed	Not assessed	Not assessed	Piped water source(based on provices) with EL Nino, dry season as wel as temperature was assessed and showed posivite association. However, was not nationally representative.	EL Nino, dry season, rotavirus vaccine were assed	Higher temperature could increase clinic visits for childhood diarrhea in Peru. There was no evidence of higher levels of access to piped water mitigated the effects of temperature on the childhood diarrhea rate.	Controlled for other variables in the model/table, and for province.	2021	Latin America & Caribbean	Upper middle income	0.037	0.003	0.0000	None	None	None	0.033
4	Hashizume M, 2007	Dhaka, Bangladesh	Urban	Hospital	under-five age children	Hospital-based surviellance study	1996 - 2002	Non-cholera diarrhoea	12, 182	Rainfall (high), Temperature (high)	Water and sanitation practices (drinking water source, distance to-and-from water source and type of toilets)	Socio-demographic data (age, sex and economic status)	Non-cholera diarrhoea was defined as diarrhea in U5 patients, except Vibrio cholerae identified from the stool specimen.	Factors such as River-level, rainfall , maximum & minimum temperatures were calculated based on daily data taken from the Bangladesh Meteorological Department, and hygiene and sanitary status from study participanrts.	Sub-tropical monsoon climate zone	Monsoon-a bimodal seasonality( high rain before monsoon)	Not stated	Threshold of 52 mm of average rainfall	Not stated	Weekly	7 years	Poisson regression model	Short-term association (including seasonal association)	Lag 0-16	Week	0-4	Relative Risk (RR)	Approximed to IRR	0.95	1.06 [1.03, 1.08]	Positive association	There was a change due to unsanitary toilet usage, 1.096(1.060, 1.134)	1.05 [1.03, 1.07] for lag 0-8 week	Positive association	There was no difference on effect size due to socio-economic, sex, age and sanitation practices	Un sanitary toilets usage (significant), drinking water sources and distance from water source (both not significant)	Sex & age (not significant),but no education and non-concrete roof structure(significant).	High & low rainfall has association with diarrhea. effect of temperature on diarrhea has litle diffrence in households using unsanitaty toilets. However, the effects of rainfall were not differential by hygiene and sanitation practices.	Seasonal variation, between-year variation, public holidays and rainfallor temperature	2008	South Asia	Lower-middle income	0.058	0.015	0.0002	0.049	0.010	0.0001	0.092 (unsanitary toilet usage)
5	Jagai.S J, 2015	Massachusetts, USA	Rural & Urban	Massachusetts Division of Health Care Finance and Policy	Under-five age children	Ecological time series study	2003–2007	GI illness ( diarrhea)	8526	Rainfall (heavy precipitation)	Drinking water exposure to Combined sewer overflows (CSOs)	Not asssessed	GI infection was defined by the following ICD-9CM (International Classification of Diseases, Ninth Revision, Clinical Modification) codes: 001–009, 558.9, 787.0, 787.01, 787.03, 787.4, 787.9, 787.91	Daily rainfall with 99th percentile was obtained from the National Climatic Data Center			Not stated	(≥ 99th percentile, 1.33 inch)	Surface water	Daily	5 years	A distributed lag Poisson regression models		Lag 0-8	Day	0-8	Relative Risk (RR)	Approximed to IRR	0.95	Not assessed	Not assessed	Not assessed	1.19 (0.95, 1.49)	Positive association	Exposed drinking water souces increased diarrhea occurrence	Exposed drinking water souces increased diarrhea occurrence	Not assesed	In the exposed–drinking water region, there was a significantly increased cumulative risk for rate of ER visits for GI illness for 8 days following a 99th percentile rainfall event	Adjusted for daily average temperature and time trends	2015	North America	High income	Not assessed	Not assessed	Not assessed	NA	NA	NA	None
6	Kemajou K, 2022	Sub-Saharan Africa (SSA)	Rural & Urban	Demographic and Health Surveys (DHS)	Under-five age children	Nationally representative household surveys that provide indicators in the areas of population, health and Nutrition	2000–2019	The number of cases of diarrhea among children under five in the household who constitute our dependent variable		Rainfall (mean), Temperature (mean)	Water and saniation conditions were assessed	Not assessed	Number of cases of diarrhea among children under five in the household who constitute our dependent variable(diarrhea in the last 2 weeks) in DHS data	Household environment are source of water supply (1. improved, 2. unimproved), type of sanitation (1. improved, 2. unimproved), which are collected at the household level in the DHS.				Not clear stated	Not clear stated	Annually	20 years	Multilevel Poisson regression model	long-term association	None	None	None	Incidence rate ratio (IRR)	Incidence rate ratio (IRR)	0.95	1.067 (1.027, 1.109)	Positive association	There was change due	1.006 (1.002, 1.010)	Positive association	unsafe drinking water reduced rainfall-diarrhea association to IRR=1.001(1.0003, 1.0017), umimproved sanitation changedr rainfall-diarrhea association to 1.006 (1.002, 1.010)	unimproved drinking water and sanitary condions	Not assessed	When average temperature and rainfall increase, households using unimproved sanitation or unim proved water have more cases of diarrhea		2022	Sub-saharan Africa	Low income	0.065	0.02	0.0004	0.006	0.002	0	None
7	Mertens A, 2019	Tamil Nadu, India	Rural	Community	under-five age children	Prospective Cohort study	Janu, 2008 - Apr, 2009	Diarrhea	259/14,254	Rainfall (heavy), Temperature (high)	Water contamination ( presence of H2S & fecal cantamination )	Demograhic and socio-economic status (only describitive analysis was performed)	Diarrhea was defined as three or more loose or watery stools within 24 hrs or one or more stools with visible blood in under-five children.	Heavy rainfall was defined as if it included at least 1 d with ≥16:82 mm of precipitation within 7-days.	Tropical and hot climate zone	Monsoon rainy season from August -December (most rain occurs from Sep-Nov)	Lowest quartile - as a reference point	80th percentile of daily rainfall on days with >0 mm of precipitation during study period	Ground water (using stand pipe)	Monthly	1.3 years	Binomial regression (with adjusted model )	Short-term association (including seasonal association)	Lag 1-3	Week	1-3	Prevalence Ratio (PR)	Approximed to IRR	0.95	2.95 (1.99, 4.39)	Positive association	There was no diffrence in effect size due to presence of H2S in household drinking water	2.60 [1.55, 4.36]	Positive assocaition	There was a change due to bacterial contamination, but not statistical significant (PR = 1.27 (0.84, 1.92).	H2S and baterial contaimation of household stored drinking water was not statistical significantwith rainfall	None	The prevalence of diarrhea was associated with mean temperature during the first, second, and third weeks before the 7-d diarrhea recall period. Fecal contamination of household drinking water samples, as indicated by a positive H2S test, was not,clearly associated with mean temperature. Heavy rainfall events were associated with higher diarrhea risk for three rain weeks following a 60-d dry peri…	Village membership, study week (autoregressive term), models adjusted for potential confounders, or between models with missing data or terms and complete-case model	2019	South Asia	Lower-middle income	1.082	0.201	0.0403	0.956	0.264	0.0696	None
8	Masinaei M, 2021	Iran	Rural & urban	Health facility	under-five age children	A retrospective time series study	Apr, 2014 - Mar, 2018	Acute watery diarrhea	1552255	Temperature (Mean)	Piped drinking water sources, public sewerage networks	Wind speed, elevation, infrastructure-to-Household Size Ratio (IHSR), years of schooling (YOS), wealth index and urbanization	Diarrhea was defined as confirmed diarrhea in children <5 years old in Iran	Rainfall, temperature and wind speed in each district-month were calculated by aggregating over the hourly reported data of Iran Meteorological Organization (IRIMO) stations	Not clearly stated	Not stated	Mean temperature of 18.7 °C was used as a reference	Mean cumulative rainfall with 69.74 mm was used as a reference	Not clearly stated	Monthly	5 years	Time series regression model with seasonally varying coefficients for climatic variables	Monthly, seasonal & trends	None	None	None	Incedence Rate Ratio (RR)	Incedence Rate Ratio (RR)	0.95	1.045 (1.025, 1.075)	Positive association	Piped drinking water sources and public sewarage network had negative association with (IRR: 0.9948 [ 0.9933, 0.9964], (IRR: 0.9965 [ 0.9938, 0.9992]	Not assessed	Not assessed	Not assessed	Piped drinking water, public sewerage network were assessed and showed negative significant association		Temperature had a global positive relationship with seasonal U5AWD in districts	Not clearly stated	2021	Middle east & North Africa	Lower middle income	0.044	0.010	0.0001	None	None	None	(-0.005) piped water sources, -0.004(public sewarage network
[truncated: 6 more columns]
